# Supplementary material for: 6-Meth­oxy-4-(2,4,5-tri­meth­oxy­phen­yl)-2,2′-bi­pyridine-5-carbo­nitrile
Source: Acta Crystallogr Sect E Struct Rep Online. 2013 Sep 4;69(Pt 10):o1500–1. doi: 10.1107/S1600536813023891 (PMC3790375; doi:10.1107/S1600536813023891)
Supplement: Supplementary file 1 [file e-69-o1500-sup1.cif]

##############################################################################
#                                                                            #
# This CIF contains the data in a paper accepted for publication in          #
# Acta Crystallographica Section E. It conforms to the requirements of       #
# Notes for Authors for Acta Crystallographica Section E, and has been       #
# peer reviewed under the auspices of the IUCr Commission on Journals.       #
#                                                                            #
# Full details of the Crystallographic Information File format               #
# are given in the paper "The Crystallographic Information File (CIF):       #
# a New Standard Archive File for Crystallography" by S. R. Hall, F. H.      #
# Allen and I. D. Brown [Acta Cryst. (1991), A47, 655-685].                  #
#                                                                            #
# The current version of the core CIF dictionary is obtainable from          #
# ftp://ftp.iucr.org/pub/cif_core.dic.                                       #
#                                                                            #
# Software is freely available for graphical display of the structure(s)     #
# in this CIF. For information consult the CIF software page                 #
# http://www.iucr.org/resources/cif/software.                                #
#                                                                            #
# This file may be used for bona fide research purposes within the           #
# scientific community so long as proper attribution is given to the journal # 
# article from which it was obtained.                                        #
#                                                                            #
##############################################################################
data_global
_audit_creation_method     'form.cif (version 2.0)'
_journal_data_validation_number     ?
_journal_date_recd_electronic     2013-08-02
_journal_date_accepted     2013-08-26
_journal_name_full     'Acta Crystallographica, Section E'
_journal_year     2013
_journal_volume     69
_journal_issue     10
_journal_page_first     o1500
_journal_page_last     o1501
_journal_paper_category     QO
_journal_paper_doi     10.1107/S1600536813023891
_journal_coeditor_code     LH5641
_publ_contact_author_name     'Assoc.Prof. Dr. Suchada Chantrapromma'
_publ_contact_author_address
;
      Department of Chemistry
      Faculty of Science
      Prince of Songkla University
      Hat-Yai, Songkhla 90112
      Thailand
;
_publ_contact_author_email     'suchada.c@psu.ac.th'
_publ_contact_author_fax     '66 74 212918'
_publ_contact_author_phone     '66 74 288447'
_publ_section_title
;
6-Methoxy-4-(2,4,5-trimethoxyphenyl)-2,2'-bipyridine-5-carbonitrile
;
loop_
    _publ_author_name
    _publ_author_footnote
    _publ_author_address
    'Suchada Chantrapromma'
;
      Thomson Reuters ResearcherID: A-5085-2009.
;
;     Department of Chemistry
      Faculty of Science
      Prince of Songkla University
      Hat-Yai, Songkhla 90112
      Thailand
;
    'Thitipone Suwunwong' ?
;  Department of Chemistry
   Faculty of Science
   Prince of Songkla University
   Hat-Yai, Songkhla 90112
   Thailand
;
    'Pumsak Ruanwas' ?
;  Department of Chemistry
   Faculty of Science
   Prince of Songkla University
   Hat-Yai, Songkhla 90112
   Thailand
;
    'Ching Kheng Quah' ?
;     X-ray Crystallography Unit
      School of Physics
      Universiti Sains Malaysia
      11800 USM, Penang
      Malaysia
;
    'Hoong-Kun Fun'
;
      Additional correspondence author, e-mail: hkfun@usm.my.
      Thomson Reuters ResearcherID: A-3561-2009.
;
;     X-ray Crystallography Unit
      School of Physics
      Universiti Sains Malaysia
      11800 USM, Penang
      Malaysia
;
data_I
_audit_creation_method     SHELXL-97
_chemical_name_systematic
;
6-Methoxy-4-(2,4,5-trimethoxyphenyl)-2,2'-bipyridine-5-carbonitrile
;
_chemical_name_common
;
;
_chemical_formula_moiety     'C21 H19 N3 O4'
_chemical_formula_sum     'C21 H19 N3 O4'
_chemical_formula_iupac     'C21 H19 N3 O4'
_chemical_formula_weight     377.39
_chemical_melting_point     ?
_chemical_melting_point_gt     506
_chemical_melting_point_lt     507
_symmetry_cell_setting     monoclinic
_symmetry_space_group_name_H-M     'P 21/c'
_symmetry_space_group_name_Hall     '-P 2ybc'
loop_
    _symmetry_equiv_pos_as_xyz
    'x, y, z'
    '-x, y+1/2, -z+1/2'
    '-x, -y, -z'
    'x, -y-1/2, z-1/2'
_cell_length_a     14.9967(3)
_cell_length_b     7.4039(2)
_cell_length_c     17.5795(4)
_cell_angle_alpha     90.00
_cell_angle_beta     114.0800(10)
_cell_angle_gamma     90.00
_cell_volume     1782.06(7)
_cell_formula_units_Z     4
_cell_measurement_reflns_used     5182
_cell_measurement_theta_min     2.36
_cell_measurement_theta_max     30.00
_cell_measurement_temperature     100
_exptl_crystal_description     Block
_exptl_crystal_colour     Colorless
_exptl_crystal_size_max     0.60
_exptl_crystal_size_mid     0.29
_exptl_crystal_size_min     0.23
_exptl_crystal_density_diffrn     1.407
_exptl_crystal_density_meas     ?
_exptl_crystal_density_method     'not measured'
_exptl_crystal_F_000     792
_exptl_absorpt_coefficient_mu     0.099
_exptl_absorpt_correction_type     multi-scan
_exptl_absorpt_process_details     '(SADABS; Bruker, 2005)'
_exptl_absorpt_correction_T_min     0.9425
_exptl_absorpt_correction_T_max     0.9771
_exptl_special_details
;
The crystal was placed in the cold stream of an Oxford Cryosystems Cobra
open-flow nitrogen cryostat (Cosier & Glazer, 1986) operating at 100.0(1) K.
;
_diffrn_ambient_temperature     100
_diffrn_radiation_type     'MoK\a'
_diffrn_radiation_wavelength     0.71073
_diffrn_radiation_source     'sealed tube'
_diffrn_radiation_monochromator     'graphite'
_diffrn_measurement_device_type     'Bruker APEXII CCD area-detector'
_diffrn_measurement_method     '\f and \w scans'
_diffrn_detector_area_resol_mean     ?
_diffrn_reflns_number     20323
_diffrn_reflns_av_R_equivalents     0.0302
_diffrn_reflns_av_sigmaI/netI     0.0269
_diffrn_reflns_theta_min     2.36
_diffrn_reflns_theta_max     30.00
_diffrn_reflns_theta_full     30.00
_diffrn_measured_fraction_theta_max     0.995
_diffrn_measured_fraction_theta_full     0.995
_diffrn_reflns_limit_h_min     -21
_diffrn_reflns_limit_h_max     21
_diffrn_reflns_limit_k_min     -10
_diffrn_reflns_limit_k_max     10
_diffrn_reflns_limit_l_min     -22
_diffrn_reflns_limit_l_max     24
_diffrn_standards_number     0
_diffrn_standards_interval_count     ?
_diffrn_standards_interval_time     ?
_diffrn_standards_decay_%     ?
_refine_special_details
;
Refinement of <i>F</i>^2^ against ALL reflections. The weighted <i>R</i>-factor
<i>wR</i> and goodness of fit <i>S</i> are based on <i>F</i>^2^, conventional
<i>R</i>-factors <i>R</i> are based on <i>F</i>, with <i>F</i> set to zero for
negative <i>F</i>^2^. The threshold expression of <i>F</i>^2^ >
\s(<i>F</i>^2^) is used only for calculating <i>R</i>-factors(gt) <i>etc</i>.
and is not relevant to the choice of reflections for refinement.
<i>R</i>-factors based on <i>F</i>^2^ are statistically about twice as large
as those based on <i>F</i>, and <i>R</i>- factors based on ALL data will be
even larger.
;
_reflns_number_total     5182
_reflns_number_gt     4386
_reflns_threshold_expression     I>2\s(I)
_refine_ls_structure_factor_coef     Fsqd
_refine_ls_matrix_type     full
_refine_ls_R_factor_all     0.0501
_refine_ls_R_factor_gt     0.0423
_refine_ls_wR_factor_gt     0.1091
_refine_ls_wR_factor_ref     0.1157
_refine_ls_goodness_of_fit_ref     1.029
_refine_ls_restrained_S_all     1.029
_refine_ls_number_reflns     5182
_refine_ls_number_parameters     257
_refine_ls_number_restraints     0
_refine_ls_hydrogen_treatment     constr
_refine_ls_weighting_scheme     calc
_refine_ls_weighting_details
         'calc w=1/[\s^2^(Fo^2^)+(0.0629P)^2^+0.5246P] where P=(Fo^2^+2Fc^2^)/3'
_atom_sites_solution_hydrogens     geom
_atom_sites_solution_primary     direct
_atom_sites_solution_secondary     difmap
_refine_ls_shift/su_max     0.001
_refine_ls_shift/su_mean     0.001
_refine_diff_density_max     0.401
_refine_diff_density_min     -0.307
_refine_ls_extinction_method     none
_refine_ls_extinction_coef     ?
loop_
    _atom_type_symbol
    _atom_type_description
    _atom_type_scat_dispersion_real
    _atom_type_scat_dispersion_imag
    _atom_type_scat_source
    'C' 'C' 0.0033 0.0016
                         'International Tables Vol C Tables 4.2.6.8 and 6.1.1.4'
    'H' 'H' 0.0000 0.0000
                         'International Tables Vol C Tables 4.2.6.8 and 6.1.1.4'
    'N' 'N' 0.0061 0.0033
                         'International Tables Vol C Tables 4.2.6.8 and 6.1.1.4'
    'O' 'O' 0.0106 0.0060
                         'International Tables Vol C Tables 4.2.6.8 and 6.1.1.4'
_computing_data_collection     'APEX2 (Bruker, 2005)'
_computing_cell_refinement     'SAINT (Bruker, 2005)'
_computing_data_reduction     'SAINT (Bruker, 2005)'
_computing_structure_solution     'SHELXTL (Sheldrick, 2008)'
_computing_structure_refinement     'SHELXTL (Sheldrick, 2008)'
_computing_molecular_graphics     'SHELXTL (Sheldrick, 2008)'
_computing_publication_material
;
SHELXTL (Sheldrick, 2008), PLATON (Spek, 2009), Mercury (Macrae
<i>et al.</i>,
2006) and publCIF (Westrip, 2010)
;
loop_
    _atom_site_type_symbol
    _atom_site_label
    _atom_site_fract_x
    _atom_site_fract_y
    _atom_site_fract_z
    _atom_site_U_iso_or_equiv
    _atom_site_adp_type
    _atom_site_calc_flag
    _atom_site_refinement_flags
    _atom_site_occupancy
    _atom_site_symmetry_multiplicity
    _atom_site_disorder_assembly
    _atom_site_disorder_group
    O O1 0.08878(6) 0.11337(11) -0.09750(5) 0.01663(17) Uani d . 1 1 . .
    O O2 0.21018(6) 0.46941(10) 0.24541(5) 0.01852(17) Uani d . 1 1 . .
    O O3 0.48961(5) 0.12019(10) 0.42643(5) 0.01676(17) Uani d . 1 1 . .
    O O4 0.44854(6) -0.13384(11) 0.31664(5) 0.02014(18) Uani d . 1 1 . .
    N N1 -0.10990(7) 0.40828(13) 0.10405(6) 0.01619(19) Uani d . 1 1 . .
    N N2 -0.00502(6) 0.22953(12) -0.03257(5) 0.01373(18) Uani d . 1 1 . .
    N N3 0.32255(7) 0.04540(15) 0.03661(7) 0.0231(2) Uani d . 1 1 . .
    C C1 -0.19408(8) 0.48087(15) 0.09883(7) 0.0174(2) Uani d . 1 1 . .
    H H1A -0.1982 0.5191 0.1489 0.021 Uiso calc R 1 1 . .
    C C2 -0.27560(8) 0.50345(15) 0.02446(7) 0.0176(2) Uani d . 1 1 . .
    H H2A -0.3340 0.5543 0.0239 0.021 Uiso calc R 1 1 . .
    C C3 -0.26961(8) 0.44990(16) -0.04895(7) 0.0187(2) Uani d . 1 1 . .
    H H3A -0.3240 0.4640 -0.1009 0.022 Uiso calc R 1 1 . .
    C C4 -0.18290(8) 0.37531(15) -0.04529(7) 0.0160(2) Uani d . 1 1 . .
    H H4A -0.1768 0.3381 -0.0947 0.019 Uiso calc R 1 1 . .
    C C5 -0.10496(7) 0.35617(13) 0.03249(6) 0.01291(19) Uani d . 1 1 . .
    C C6 -0.01002(7) 0.27984(13) 0.03969(6) 0.01266(19) Uani d . 1 1 . .
    C C7 0.06802(7) 0.26430(14) 0.11670(6) 0.0139(2) Uani d . 1 1 . .
    H H7A 0.0605 0.2991 0.1658 0.017 Uiso calc R 1 1 . .
    C C8 0.15792(7) 0.19739(13) 0.12237(6) 0.01287(19) Uani d . 1 1 . .
    C C9 0.16324(7) 0.14605(14) 0.04744(6) 0.01298(19) Uani d . 1 1 . .
    C C10 0.07884(7) 0.16495(14) -0.02772(6) 0.01309(19) Uani d . 1 1 . .
    C C11 0.24309(7) 0.18194(14) 0.20364(6) 0.01303(19) Uani d . 1 1 . .
    C C12 0.26734(7) 0.31794(14) 0.26440(6) 0.0139(2) Uani d . 1 1 . .
    C C13 0.34940(7) 0.30003(14) 0.33993(6) 0.0140(2) Uani d . 1 1 . .
    H H13A 0.3648 0.3925 0.3808 0.017 Uiso calc R 1 1 . .
    C C14 0.40836(7) 0.14785(14) 0.35544(6) 0.01330(19) Uani d . 1 1 . .
    C C15 0.38513(7) 0.00954(14) 0.29540(7) 0.0144(2) Uani d . 1 1 . .
    C C16 0.30335(7) 0.02751(14) 0.22149(6) 0.01395(19) Uani d . 1 1 . .
    H H16A 0.2872 -0.0669 0.1815 0.017 Uiso calc R 1 1 . .
    C C17 0.00747(8) 0.15056(17) -0.17547(7) 0.0197(2) Uani d . 1 1 . .
    H H17A 0.0223 0.1065 -0.2216 0.030 Uiso calc R 1 1 . .
    H H17B -0.0042 0.2811 -0.1813 0.030 Uiso calc R 1 1 . .
    H H17C -0.0510 0.0894 -0.1766 0.030 Uiso calc R 1 1 . .
    C C18 0.25207(8) 0.08862(14) 0.04235(7) 0.0156(2) Uani d . 1 1 . .
    C C19 0.22509(8) 0.59686(15) 0.31086(7) 0.0179(2) Uani d . 1 1 . .
    H H19A 0.1754 0.6919 0.2905 0.027 Uiso calc R 1 1 . .
    H H19B 0.2901 0.6508 0.3286 0.027 Uiso calc R 1 1 . .
    H H19C 0.2199 0.5350 0.3582 0.027 Uiso calc R 1 1 . .
    C C20 0.51581(8) 0.25983(15) 0.48834(7) 0.0176(2) Uani d . 1 1 . .
    H H20A 0.5748 0.2240 0.5366 0.026 Uiso calc R 1 1 . .
    H H20B 0.4622 0.2786 0.5057 0.026 Uiso calc R 1 1 . .
    H H20C 0.5284 0.3722 0.4649 0.026 Uiso calc R 1 1 . .
    C C21 0.43561(9) -0.26391(16) 0.25325(8) 0.0222(2) Uani d . 1 1 . .
    H H21A 0.4884 -0.3531 0.2740 0.033 Uiso calc R 1 1 . .
    H H21B 0.4369 -0.2032 0.2042 0.033 Uiso calc R 1 1 . .
    H H21C 0.3727 -0.3249 0.2380 0.033 Uiso calc R 1 1 . .
loop_
    _atom_site_aniso_label
    _atom_site_aniso_U_11
    _atom_site_aniso_U_22
    _atom_site_aniso_U_33
    _atom_site_aniso_U_12
    _atom_site_aniso_U_13
    _atom_site_aniso_U_23
    O1 0.0182(4) 0.0217(4) 0.0112(3) 0.0019(3) 0.0073(3) -0.0016(3)
    O2 0.0206(4) 0.0147(4) 0.0154(4) 0.0058(3) 0.0025(3) -0.0031(3)
    O3 0.0152(3) 0.0164(4) 0.0146(4) 0.0022(3) 0.0019(3) -0.0016(3)
    O4 0.0214(4) 0.0175(4) 0.0186(4) 0.0082(3) 0.0052(3) -0.0020(3)
    N1 0.0170(4) 0.0174(4) 0.0164(4) 0.0018(3) 0.0091(3) 0.0008(3)
    N2 0.0147(4) 0.0135(4) 0.0135(4) -0.0011(3) 0.0063(3) -0.0006(3)
    N3 0.0234(5) 0.0244(5) 0.0266(5) 0.0047(4) 0.0154(4) 0.0035(4)
    C1 0.0202(5) 0.0171(5) 0.0187(5) 0.0027(4) 0.0119(4) 0.0012(4)
    C2 0.0152(5) 0.0150(5) 0.0248(6) 0.0012(4) 0.0104(4) 0.0006(4)
    C3 0.0143(4) 0.0197(5) 0.0196(5) 0.0000(4) 0.0043(4) -0.0017(4)
    C4 0.0160(4) 0.0168(5) 0.0152(5) -0.0007(4) 0.0062(4) -0.0025(4)
    C5 0.0141(4) 0.0111(4) 0.0153(5) -0.0013(3) 0.0077(4) 0.0000(3)
    C6 0.0142(4) 0.0110(4) 0.0144(5) -0.0008(3) 0.0075(4) -0.0004(3)
    C7 0.0150(4) 0.0148(4) 0.0135(5) -0.0001(4) 0.0074(4) -0.0011(3)
    C8 0.0141(4) 0.0120(4) 0.0129(4) -0.0006(3) 0.0059(4) -0.0001(3)
    C9 0.0139(4) 0.0122(4) 0.0142(5) 0.0003(3) 0.0072(4) -0.0002(3)
    C10 0.0167(4) 0.0119(4) 0.0120(4) -0.0006(3) 0.0073(4) -0.0005(3)
    C11 0.0128(4) 0.0144(5) 0.0125(4) 0.0001(3) 0.0058(3) 0.0000(3)
    C12 0.0140(4) 0.0135(5) 0.0146(5) 0.0013(4) 0.0061(4) 0.0005(4)
    C13 0.0152(4) 0.0136(5) 0.0134(5) 0.0001(4) 0.0059(4) -0.0011(4)
    C14 0.0123(4) 0.0152(5) 0.0124(4) -0.0005(3) 0.0051(4) 0.0014(3)
    C15 0.0151(4) 0.0130(5) 0.0167(5) 0.0022(4) 0.0083(4) 0.0010(4)
    C16 0.0158(4) 0.0136(5) 0.0135(5) -0.0004(4) 0.0071(4) -0.0016(4)
    C17 0.0215(5) 0.0256(6) 0.0107(5) -0.0002(4) 0.0051(4) 0.0000(4)
    C18 0.0183(5) 0.0152(5) 0.0143(5) 0.0003(4) 0.0078(4) 0.0011(4)
    C19 0.0188(5) 0.0158(5) 0.0172(5) 0.0028(4) 0.0055(4) -0.0041(4)
    C20 0.0156(5) 0.0177(5) 0.0162(5) -0.0018(4) 0.0030(4) -0.0029(4)
    C21 0.0273(6) 0.0188(5) 0.0225(6) 0.0059(4) 0.0122(5) -0.0033(4)
_geom_special_details
;
All e.s.d.'s (except the e.s.d. in the dihedral angle between two l.s. planes)
are estimated using the full covariance matrix. The cell e.s.d.'s are taken
into account individually in the estimation of e.s.d.'s in distances, angles
and torsion angles; correlations between e.s.d.'s in cell parameters are only
used when they are defined by crystal symmetry. An approximate (isotropic)
treatment of cell e.s.d.'s is used for estimating e.s.d.'s involving l.s.
planes.
;
loop_
    _geom_bond_atom_site_label_1
    _geom_bond_atom_site_label_2
    _geom_bond_site_symmetry_2
    _geom_bond_distance
    _geom_bond_publ_flag
    O1 C10 . 1.3499(12) ?
    O1 C17 . 1.4415(13) ?
    O2 C12 . 1.3676(12) ?
    O2 C19 . 1.4332(13) ?
    O3 C14 . 1.3576(12) ?
    O3 C20 . 1.4349(13) ?
    O4 C15 . 1.3715(12) ?
    O4 C21 . 1.4250(14) ?
    N1 C1 . 1.3403(14) ?
    N1 C5 . 1.3465(13) ?
    N2 C10 . 1.3152(13) ?
    N2 C6 . 1.3549(13) ?
    N3 C18 . 1.1476(14) ?
    C1 C2 . 1.3883(15) ?
    C1 H1A . 0.9500 ?
    C2 C3 . 1.3876(16) ?
    C2 H2A . 0.9500 ?
    C3 C4 . 1.3899(15) ?
    C3 H3A . 0.9500 ?
    C4 C5 . 1.3970(14) ?
    C4 H4A . 0.9500 ?
    C5 C6 . 1.4885(14) ?
    C6 C7 . 1.3866(14) ?
    C7 C8 . 1.4013(14) ?
    C7 H7A . 0.9500 ?
    C8 C9 . 1.4041(14) ?
    C8 C11 . 1.4820(13) ?
    C9 C10 . 1.4152(13) ?
    C9 C18 . 1.4355(14) ?
    C11 C12 . 1.4036(14) ?
    C11 C16 . 1.4110(14) ?
    C12 C13 . 1.4006(14) ?
    C13 C14 . 1.3888(14) ?
    C13 H13A . 0.9500 ?
    C14 C15 . 1.4085(14) ?
    C15 C16 . 1.3819(14) ?
    C16 H16A . 0.9500 ?
    C17 H17A . 0.9800 ?
    C17 H17B . 0.9800 ?
    C17 H17C . 0.9800 ?
    C19 H19A . 0.9800 ?
    C19 H19B . 0.9800 ?
    C19 H19C . 0.9800 ?
    C20 H20A . 0.9800 ?
    C20 H20B . 0.9800 ?
    C20 H20C . 0.9800 ?
    C21 H21A . 0.9800 ?
    C21 H21B . 0.9800 ?
    C21 H21C . 0.9800 ?
loop_
    _geom_angle_atom_site_label_1
    _geom_angle_atom_site_label_2
    _geom_angle_atom_site_label_3
    _geom_angle_site_symmetry_1
    _geom_angle_site_symmetry_3
    _geom_angle
    _geom_angle_publ_flag
    C10 O1 C17 . . 116.48(8) ?
    C12 O2 C19 . . 117.84(8) ?
    C14 O3 C20 . . 116.99(8) ?
    C15 O4 C21 . . 116.88(8) ?
    C1 N1 C5 . . 117.40(9) ?
    C10 N2 C6 . . 117.15(9) ?
    N1 C1 C2 . . 123.76(10) ?
    N1 C1 H1A . . 118.1 ?
    C2 C1 H1A . . 118.1 ?
    C3 C2 C1 . . 118.37(10) ?
    C3 C2 H2A . . 120.8 ?
    C1 C2 H2A . . 120.8 ?
    C2 C3 C4 . . 119.00(10) ?
    C2 C3 H3A . . 120.5 ?
    C4 C3 H3A . . 120.5 ?
    C3 C4 C5 . . 118.62(10) ?
    C3 C4 H4A . . 120.7 ?
    C5 C4 H4A . . 120.7 ?
    N1 C5 C4 . . 122.85(9) ?
    N1 C5 C6 . . 116.40(9) ?
    C4 C5 C6 . . 120.73(9) ?
    N2 C6 C7 . . 123.03(9) ?
    N2 C6 C5 . . 116.20(9) ?
    C7 C6 C5 . . 120.77(9) ?
    C6 C7 C8 . . 120.21(9) ?
    C6 C7 H7A . . 119.9 ?
    C8 C7 H7A . . 119.9 ?
    C7 C8 C9 . . 116.76(9) ?
    C7 C8 C11 . . 121.44(9) ?
    C9 C8 C11 . . 121.80(9) ?
    C8 C9 C10 . . 118.53(9) ?
    C8 C9 C18 . . 123.23(9) ?
    C10 C9 C18 . . 118.06(9) ?
    N2 C10 O1 . . 120.08(9) ?
    N2 C10 C9 . . 124.32(9) ?
    O1 C10 C9 . . 115.60(9) ?
    C12 C11 C16 . . 117.94(9) ?
    C12 C11 C8 . . 122.14(9) ?
    C16 C11 C8 . . 119.92(9) ?
    O2 C12 C13 . . 121.99(9) ?
    O2 C12 C11 . . 117.43(9) ?
    C13 C12 C11 . . 120.54(9) ?
    C14 C13 C12 . . 120.38(9) ?
    C14 C13 H13A . . 119.8 ?
    C12 C13 H13A . . 119.8 ?
    O3 C14 C13 . . 124.30(9) ?
    O3 C14 C15 . . 115.72(9) ?
    C13 C14 C15 . . 119.98(9) ?
    O4 C15 C16 . . 125.54(9) ?
    O4 C15 C14 . . 115.26(9) ?
    C16 C15 C14 . . 119.20(9) ?
    C15 C16 C11 . . 121.96(9) ?
    C15 C16 H16A . . 119.0 ?
    C11 C16 H16A . . 119.0 ?
    O1 C17 H17A . . 109.5 ?
    O1 C17 H17B . . 109.5 ?
    H17A C17 H17B . . 109.5 ?
    O1 C17 H17C . . 109.5 ?
    H17A C17 H17C . . 109.5 ?
    H17B C17 H17C . . 109.5 ?
    N3 C18 C9 . . 178.32(12) ?
    O2 C19 H19A . . 109.5 ?
    O2 C19 H19B . . 109.5 ?
    H19A C19 H19B . . 109.5 ?
    O2 C19 H19C . . 109.5 ?
    H19A C19 H19C . . 109.5 ?
    H19B C19 H19C . . 109.5 ?
    O3 C20 H20A . . 109.5 ?
    O3 C20 H20B . . 109.5 ?
    H20A C20 H20B . . 109.5 ?
    O3 C20 H20C . . 109.5 ?
    H20A C20 H20C . . 109.5 ?
    H20B C20 H20C . . 109.5 ?
    O4 C21 H21A . . 109.5 ?
    O4 C21 H21B . . 109.5 ?
    H21A C21 H21B . . 109.5 ?
    O4 C21 H21C . . 109.5 ?
    H21A C21 H21C . . 109.5 ?
    H21B C21 H21C . . 109.5 ?
loop_
    _geom_torsion_atom_site_label_1
    _geom_torsion_atom_site_label_2
    _geom_torsion_atom_site_label_3
    _geom_torsion_atom_site_label_4
    _geom_torsion_site_symmetry_1
    _geom_torsion_site_symmetry_2
    _geom_torsion_site_symmetry_3
    _geom_torsion_site_symmetry_4
    _geom_torsion
    _geom_torsion_publ_flag
    C5 N1 C1 C2 . . . . 0.52(16) ?
    N1 C1 C2 C3 . . . . -0.76(17) ?
    C1 C2 C3 C4 . . . . 0.29(16) ?
    C2 C3 C4 C5 . . . . 0.33(16) ?
    C1 N1 C5 C4 . . . . 0.16(15) ?
    C1 N1 C5 C6 . . . . 178.65(9) ?
    C3 C4 C5 N1 . . . . -0.58(16) ?
    C3 C4 C5 C6 . . . . -179.01(10) ?
    C10 N2 C6 C7 . . . . -0.63(15) ?
    C10 N2 C6 C5 . . . . 178.74(9) ?
    N1 C5 C6 N2 . . . . -179.26(9) ?
    C4 C5 C6 N2 . . . . -0.74(14) ?
    N1 C5 C6 C7 . . . . 0.12(14) ?
    C4 C5 C6 C7 . . . . 178.65(10) ?
    N2 C6 C7 C8 . . . . 1.31(16) ?
    C5 C6 C7 C8 . . . . -178.03(9) ?
    C6 C7 C8 C9 . . . . -0.94(15) ?
    C6 C7 C8 C11 . . . . 179.02(9) ?
    C7 C8 C9 C10 . . . . 0.02(14) ?
    C11 C8 C9 C10 . . . . -179.94(9) ?
    C7 C8 C9 C18 . . . . 174.95(9) ?
    C11 C8 C9 C18 . . . . -5.01(16) ?
    C6 N2 C10 O1 . . . . -179.62(9) ?
    C6 N2 C10 C9 . . . . -0.37(15) ?
    C17 O1 C10 N2 . . . . 6.18(14) ?
    C17 O1 C10 C9 . . . . -173.13(9) ?
    C8 C9 C10 N2 . . . . 0.67(16) ?
    C18 C9 C10 N2 . . . . -174.53(10) ?
    C8 C9 C10 O1 . . . . 179.95(9) ?
    C18 C9 C10 O1 . . . . 4.76(14) ?
    C7 C8 C11 C12 . . . . -42.34(15) ?
    C9 C8 C11 C12 . . . . 137.61(11) ?
    C7 C8 C11 C16 . . . . 138.34(10) ?
    C9 C8 C11 C16 . . . . -41.70(14) ?
    C19 O2 C12 C13 . . . . -11.45(15) ?
    C19 O2 C12 C11 . . . . 171.00(9) ?
    C16 C11 C12 O2 . . . . 178.04(9) ?
    C8 C11 C12 O2 . . . . -1.29(15) ?
    C16 C11 C12 C13 . . . . 0.46(15) ?
    C8 C11 C12 C13 . . . . -178.87(9) ?
    O2 C12 C13 C14 . . . . -176.97(10) ?
    C11 C12 C13 C14 . . . . 0.50(16) ?
    C20 O3 C14 C13 . . . . -0.80(15) ?
    C20 O3 C14 C15 . . . . 179.26(9) ?
    C12 C13 C14 O3 . . . . 179.36(10) ?
    C12 C13 C14 C15 . . . . -0.70(16) ?
    C21 O4 C15 C16 . . . . 8.11(16) ?
    C21 O4 C15 C14 . . . . -171.38(10) ?
    O3 C14 C15 O4 . . . . -0.60(14) ?
    C13 C14 C15 O4 . . . . 179.45(9) ?
    O3 C14 C15 C16 . . . . 179.88(9) ?
    C13 C14 C15 C16 . . . . -0.07(15) ?
    O4 C15 C16 C11 . . . . -178.40(10) ?
    C14 C15 C16 C11 . . . . 1.06(16) ?
    C12 C11 C16 C15 . . . . -1.25(15) ?
    C8 C11 C16 C15 . . . . 178.09(10) ?
loop_
    _geom_hbond_atom_site_label_D
    _geom_hbond_atom_site_label_H
    _geom_hbond_atom_site_label_A
    _geom_hbond_site_symmetry_A
    _geom_hbond_distance_DH
    _geom_hbond_distance_HA
    _geom_hbond_distance_DA
    _geom_hbond_angle_DHA
    _geom_hbond_publ_flag
    C20 H20C N3 2_655 0.98 2.59 3.3774(17) 138 y
    C1 H1A Cg3 2_555 0.95 2.89 3.7062(13) 145 y
_iucr_refine_instructions_details
;
TITL a in P2(1)/c
CELL 0.71073  14.9967   7.4039  17.5795  90.000 114.080  90.000
ZERR    4.00   0.0003   0.0002   0.0004   0.000   0.001   0.000
LATT  1
SYMM -X, 0.5+Y, 0.5-Z
SFAC C H N O
UNIT 84 76 12 16
TEMP -173.000
SIZE 0.235 0.294 0.604
L.S. 10
BOND $H
FMAP 2 2 60
PLAN 20
OMIT -4 60
ACTA
CONF
WGHT    0.062900    0.524600
FVAR       0.68895
O1    4    0.088784    0.113373   -0.097495    11.00000    0.01820    0.02173 =
         0.01123   -0.00161    0.00729    0.00188
O2    4    0.210179    0.469415    0.245413    11.00000    0.02063    0.01475 =
         0.01539   -0.00314    0.00246    0.00581
O3    4    0.489610    0.120193    0.426428    11.00000    0.01517    0.01638 =
         0.01461   -0.00162    0.00188    0.00225
O4    4    0.448544   -0.133844    0.316645    11.00000    0.02144    0.01745 =
         0.01862   -0.00204    0.00518    0.00825
N1    3   -0.109900    0.408282    0.104052    11.00000    0.01704    0.01737 =
         0.01637    0.00083    0.00909    0.00179
N2    3   -0.005018    0.229528   -0.032567    11.00000    0.01473    0.01354 =
         0.01345   -0.00056    0.00629   -0.00106
N3    3    0.322552    0.045401    0.036612    11.00000    0.02337    0.02439 =
         0.02662    0.00354    0.01537    0.00468
C1    1   -0.194081    0.480870    0.098827    11.00000    0.02022    0.01715 =
         0.01866    0.00123    0.01186    0.00270
AFIX  43
H1A   2   -0.198203    0.519058    0.148883    11.00000   -1.20000
AFIX   0
C2    1   -0.275595    0.503451    0.024463    11.00000    0.01522    0.01503 =
         0.02478    0.00063    0.01042    0.00115
AFIX  43
H2A   2   -0.334040    0.554321    0.023851    11.00000   -1.20000
AFIX   0
C3    1   -0.269609    0.449895   -0.048948    11.00000    0.01425    0.01965 =
         0.01957   -0.00168    0.00426    0.00000
AFIX  43
H3A   2   -0.323960    0.463997   -0.100929    11.00000   -1.20000
AFIX   0
C4    1   -0.182899    0.375308   -0.045290    11.00000    0.01602    0.01677 =
         0.01518   -0.00252    0.00624   -0.00067
AFIX  43
H4A   2   -0.176760    0.338116   -0.094652    11.00000   -1.20000
AFIX   0
C5    1   -0.104961    0.356173    0.032488    11.00000    0.01406    0.01111 =
         0.01525   -0.00003    0.00771   -0.00130
C6    1   -0.010019    0.279843    0.039692    11.00000    0.01422    0.01099 =
         0.01438   -0.00042    0.00748   -0.00085
C7    1    0.068015    0.264297    0.116700    11.00000    0.01501    0.01485 =
         0.01349   -0.00111    0.00744   -0.00010
AFIX  43
H7A   2    0.060502    0.299113    0.165768    11.00000   -1.20000
AFIX   0
C8    1    0.157925    0.197390    0.122374    11.00000    0.01414    0.01195 =
         0.01291   -0.00014    0.00592   -0.00061
C9    1    0.163241    0.146052    0.047444    11.00000    0.01394    0.01221 =
         0.01420   -0.00020    0.00719    0.00035
C10   1    0.078835    0.164952   -0.027718    11.00000    0.01673    0.01191 =
         0.01201   -0.00054    0.00729   -0.00064
C11   1    0.243089    0.181936    0.203642    11.00000    0.01278    0.01443 =
         0.01249   -0.00003    0.00578    0.00011
C12   1    0.267336    0.317941    0.264399    11.00000    0.01400    0.01347 =
         0.01458    0.00051    0.00615    0.00126
C13   1    0.349400    0.300031    0.339932    11.00000    0.01524    0.01357 =
         0.01337   -0.00114    0.00594    0.00008
AFIX  43
H13A  2    0.364820    0.392504    0.380785    11.00000   -1.20000
AFIX   0
C14   1    0.408358    0.147851    0.355443    11.00000    0.01235    0.01522 =
         0.01241    0.00142    0.00513   -0.00050
C15   1    0.385126    0.009540    0.295404    11.00000    0.01511    0.01305 =
         0.01668    0.00099    0.00828    0.00220
C16   1    0.303354    0.027514    0.221490    11.00000    0.01581    0.01355 =
         0.01354   -0.00159    0.00708   -0.00037
AFIX  43
H16A  2    0.287233   -0.066900    0.181506    11.00000   -1.20000
AFIX   0
C17   1    0.007467    0.150563   -0.175471    11.00000    0.02149    0.02560 =
         0.01073   -0.00001    0.00512   -0.00018
AFIX 137
H17A  2    0.022313    0.106461   -0.221578    11.00000   -1.50000
H17B  2   -0.004195    0.281090   -0.181290    11.00000   -1.50000
H17C  2   -0.050999    0.089421   -0.176558    11.00000   -1.50000
AFIX   0
C18   1    0.252070    0.088623    0.042354    11.00000    0.01833    0.01520 =
         0.01435    0.00108    0.00779    0.00031
C19   1    0.225087    0.596864    0.310856    11.00000    0.01882    0.01579 =
         0.01720   -0.00411    0.00554    0.00282
AFIX 137
H19A  2    0.175413    0.691885    0.290513    11.00000   -1.50000
H19B  2    0.290145    0.650829    0.328632    11.00000   -1.50000
H19C  2    0.219898    0.535027    0.358173    11.00000   -1.50000
AFIX   0
C20   1    0.515808    0.259831    0.488343    11.00000    0.01564    0.01766 =
         0.01616   -0.00287    0.00297   -0.00177
AFIX 137
H20A  2    0.574768    0.224030    0.536643    11.00000   -1.50000
H20B  2    0.462174    0.278619    0.505733    11.00000   -1.50000
H20C  2    0.528373    0.372215    0.464939    11.00000   -1.50000
AFIX   0
C21   1    0.435614   -0.263909    0.253252    11.00000    0.02729    0.01885 =
         0.02247   -0.00331    0.01219    0.00587
AFIX 137
H21A  2    0.488415   -0.353101    0.273962    11.00000   -1.50000
H21B  2    0.436867   -0.203197    0.204161    11.00000   -1.50000
H21C  2    0.372667   -0.324880    0.238034    11.00000   -1.50000
HKLF 4
REM  a in P2(1)/c
REM R1 =  0.0423 for   4386 Fo > 4sig(Fo)  and  0.0501 for all   5182 data
REM    257 parameters refined using      0 restraints
END
WGHT      0.0629      0.5246
REM Highest difference peak  0.401,  deepest hole -0.307,  1-sigma level  0.062
Q1    1   0.2022  0.1969  0.1625  11.00000  0.05    0.40
Q2    1   0.3047  0.3020  0.3026  11.00000  0.05    0.37
Q3    1   0.1597  0.1735  0.0821  11.00000  0.05    0.36
Q4    1   0.1227  0.1523  0.0103  11.00000  0.05    0.36
Q5    1   0.3410  0.0163  0.2622  11.00000  0.05    0.34
Q6    1  -0.1433  0.3579 -0.0035  11.00000  0.05    0.33
Q7    1   0.0241  0.2596  0.0789  11.00000  0.05    0.32
Q8    1   0.1186  0.2524  0.1212  11.00000  0.05    0.31
Q9    1   0.2479  0.2362  0.2352  11.00000  0.05    0.28
Q10   1   0.3986  0.0887  0.3211  11.00000  0.05    0.28
Q11   1  -0.2286  0.5084  0.0603  11.00000  0.05    0.28
Q12   1   0.2793  0.1202  0.2084  11.00000  0.05    0.25
Q13   1   0.3840  0.2313  0.3395  11.00000  0.05    0.24
Q14   1  -0.0591  0.3152  0.0375  11.00000  0.05    0.24
Q15   1  -0.2639  0.4626 -0.0045  11.00000  0.05    0.23
Q16   1   0.0838  0.1473 -0.0609  11.00000  0.05    0.22
Q17   1  -0.1178  0.3783  0.0620  11.00000  0.05    0.22
Q18   1   0.4137 -0.0572  0.3000  11.00000  0.05    0.22
Q19   1   0.2000  0.1205  0.0424  11.00000  0.05    0.21
Q20   1  -0.2241  0.4087 -0.0403  11.00000  0.05    0.20
;
