# Supplementary material for: 6-Meth­oxy-4-(2,4,5-tri­meth­oxy­phen­yl)-2,2′-bi­pyridine-5-carbo­nitrile
Source: Acta Crystallogr Sect E Struct Rep Online. 2013 Sep 4;69(Pt 10):o1500–1. doi: 10.1107/S1600536813023891 (PMC3790375; doi:10.1107/S1600536813023891)
Supplement: Supplementary file 2 [file e-69-o1500-Isup2.hkl]

# 
# h,k,l, Fc-squared, Fo-squared, sigma(Fo-squared) and status flag 
# 
data_I
_shelx_title ' a in P2(1)/c' 
_shelx_refln_list_code          4 
_shelx_F_calc_maximum      159.01 
_exptl_crystal_F_000       792.00 
_reflns_d_resolution_high  0.7107 
 
loop_ 
 _symmetry_equiv_pos_as_xyz 
 'x, y, z' 
 '-x, y+1/2, -z+1/2' 
 '-x, -y, -z' 
 'x, -y-1/2, z-1/2' 
 
_cell_length_a    14.9967 
_cell_length_b     7.4039 
_cell_length_c    17.5795 
_cell_angle_alpha  90.000 
_cell_angle_beta  114.080 
_cell_angle_gamma  90.000 
 
_shelx_F_squared_multiplier     1.000 
 
loop_ 
 _refln_index_h 
 _refln_index_k 
 _refln_index_l 
 _refln_F_squared_calc 
 _refln_F_squared_meas 
 _refln_F_squared_sigma 
 _refln_observed_status 
   2   0   0      278.31      255.13      7.09 o 
   3   0   0      693.15      712.47     16.98 o 
   4   0   0     8345.76     7840.01    132.24 o 
   5   0   0       51.90       59.50      2.08 o 
   6   0   0       18.56       16.52      1.49 o 
   7   0   0        0.72       -0.70      0.60 o 
   8   0   0      218.13      281.73      5.75 o 
   9   0   0      284.94      240.52      5.56 o 
  10   0   0     1582.80     1540.80     20.09 o 
  11   0   0     1906.17     1817.89     23.42 o 
  12   0   0     1940.10     1962.18     30.82 o 
  13   0   0       61.36       66.08      4.82 o 
  14   0   0       97.10       99.50      6.16 o 
  15   0   0       50.15       61.01      6.87 o 
  16   0   0       48.76       50.49     14.97 o 
  17   0   0       19.40       21.72      4.94 o 
  18   0   0      296.51      286.99     30.20 o 
  19   0   0      107.90      110.73     10.50 o 
   1   1   0     4728.34     4484.09     37.51 o 
   2   1   0      573.54      533.60      5.59 o 
   3   1   0      282.53      299.72      3.89 o 
   4   1   0     5237.62     5134.31     43.26 o 
   5   1   0      235.12      266.09      3.75 o 
   6   1   0     1046.82     1093.97     11.19 o 
   7   1   0      583.24      581.88      7.58 o 
   8   1   0       71.27       78.44      2.85 o 
   9   1   0        0.00        0.17      0.67 o 
  10   1   0      960.61      953.17      9.89 o 
  11   1   0     1747.76     1650.91     16.61 o 
  12   1   0      867.33      865.48     15.97 o 
  13   1   0      160.85      169.17      5.43 o 
  14   1   0       17.20       17.90      2.43 o 
  15   1   0      277.57      280.49      8.35 o 
  16   1   0       39.64       40.04      6.06 o 
  17   1   0        1.03        1.80      2.11 o 
  18   1   0        0.76       -0.90      2.20 o 
  19   1   0      187.25      184.31     11.26 o 
   0   2   0      559.64      547.15     10.32 o 
   1   2   0     1376.17     1447.11     13.42 o 
   2   2   0    25284.49    20362.50    253.68 o 
   3   2   0        0.47        1.17      0.52 o 
   4   2   0      137.02      150.33      3.74 o 
   5   2   0      458.14      462.44      7.84 o 
   6   2   0      396.26      439.37      6.59 o 
   7   2   0      692.21      745.88      8.48 o 
   8   2   0      460.06      469.31      6.29 o 
   9   2   0       54.85       47.05      2.65 o 
  10   2   0      764.38      753.21     10.99 o 
  11   2   0      238.24      235.88      6.06 o 
  12   2   0     1902.46     1866.47     22.94 o 
  13   2   0      189.62      188.84      5.69 o 
  14   2   0      426.87      433.49     10.39 o 
  15   2   0        5.34        5.53      1.82 o 
  16   2   0       31.31       40.08      3.96 o 
  17   2   0      372.24      388.05     11.22 o 
  18   2   0        3.30        5.87      2.71 o 
   1   3   0      114.79      140.34      3.05 o 
   2   3   0     1757.97     1851.59     17.59 o 
   3   3   0       99.66      108.64      2.53 o 
   4   3   0        1.49        0.44      0.61 o 
   5   3   0       83.41       80.09      3.38 o 
   6   3   0        0.09       -0.92      0.81 o 
   7   3   0      304.00      309.39      7.04 o 
   8   3   0       13.31       14.62      2.00 o 
   9   3   0        3.67       10.85      1.91 o 
  10   3   0       76.07       70.65      5.87 o 
  11   3   0      146.36      123.59      5.56 o 
  12   3   0      144.22      136.32      9.26 o 
  13   3   0      535.23      513.10     10.33 o 
  14   3   0       44.30       42.12      3.65 o 
  15   3   0      250.27      253.32      6.84 o 
  16   3   0       22.90       27.83      3.01 o 
  17   3   0      473.41      522.46     11.72 o 
  18   3   0      141.03      160.15      8.71 o 
   0   4   0      179.02      173.60      5.16 o 
   1   4   0       80.48       78.12      2.60 o 
   2   4   0      681.50      692.12      8.67 o 
   3   4   0     3278.57     3548.70     32.32 o 
   4   4   0      602.55      709.21      9.65 o 
   5   4   0      944.19      986.02     12.31 o 
   6   4   0      570.41      613.39     12.47 o 
   7   4   0      126.48      120.51      7.10 o 
   8   4   0       91.85       68.40      4.46 o 
   9   4   0       44.55       43.49      3.67 o 
  10   4   0       16.49       19.40      2.79 o 
  11   4   0       15.31       17.94      2.76 o 
  12   4   0      398.08      404.40     10.37 o 
  13   4   0       27.34       25.86      3.41 o 
  14   4   0      472.76      501.78     10.97 o 
  15   4   0      463.16      484.25     11.10 o 
  16   4   0      117.42      125.05      6.11 o 
  17   4   0       24.72       17.06      3.14 o 
   1   5   0        2.14        3.77      1.05 o 
   2   5   0       39.92       44.81      2.45 o 
   3   5   0       69.13       60.15      2.81 o 
   4   5   0       63.28       70.14      2.44 o 
   5   5   0      266.67      302.27      7.95 o 
   6   5   0        3.14        5.00      1.57 o 
   7   5   0      176.12      153.18      5.55 o 
   8   5   0      450.92      431.25     10.00 o 
   9   5   0      300.04      265.85      7.93 o 
  10   5   0      140.14      130.17      6.01 o 
  11   5   0       21.35       24.61      3.31 o 
  12   5   0       28.15       27.05      3.57 o 
  13   5   0      437.68      423.41     11.48 o 
  14   5   0       18.51       18.00      2.95 o 
  15   5   0      721.36      805.38     18.18 o 
  16   5   0        0.02        0.99      2.19 o 
   0   6   0      255.13      268.03      6.98 o 
   1   6   0       28.91       35.20      2.45 o 
   2   6   0      859.97      867.79     11.60 o 
   3   6   0        5.77        5.15      1.29 o 
   4   6   0      213.55      235.19      6.09 o 
   5   6   0      167.77      139.57      5.64 o 
   6   6   0       10.62        1.25      2.44 o 
   7   6   0       84.21       85.70      5.26 o 
   8   6   0       63.51       76.41      5.11 o 
   9   6   0      384.28      365.24     11.38 o 
  10   6   0        6.60        7.64      2.37 o 
  11   6   0       59.62       72.46      5.52 o 
  12   6   0        8.04       11.87      3.70 o 
  13   6   0        1.78       -1.19      2.07 o 
  14   6   0       12.80       12.57      3.22 o 
  15   6   0        0.41       -0.21      2.26 o 
   1   7   0     1205.90     1175.39     15.05 o 
   2   7   0       58.99       60.97      3.47 o 
   3   7   0       44.14       36.93      3.15 o 
   4   7   0      119.21      113.27      5.29 o 
   5   7   0        0.14        2.31      1.81 o 
   6   7   0        3.56        6.02      2.06 o 
   7   7   0       70.17       80.59      5.42 o 
   8   7   0       11.59       12.75      2.71 o 
   9   7   0        5.73        4.23      2.31 o 
  10   7   0      197.86      197.00     10.82 o 
  11   7   0       16.57       11.33      5.39 o 
  12   7   0        8.84        8.48      2.90 o 
  13   7   0        1.50        2.23      2.57 o 
  14   7   0       99.94      113.29      8.68 o 
   0   8   0      739.51      711.95     18.71 o 
   1   8   0       43.88       40.55      3.79 o 
   2   8   0      963.39      969.86     15.40 o 
   3   8   0      311.85      310.52      9.26 o 
   4   8   0        5.79        4.27      2.01 o 
   5   8   0        8.31        7.08      2.37 o 
   6   8   0       18.72       22.82      3.41 o 
   7   8   0       10.44        8.10      3.28 o 
   8   8   0       42.63       48.80      4.72 o 
   9   8   0        5.85        7.10      2.72 o 
  10   8   0      539.00      553.90     15.92 o 
  11   8   0       49.50       42.26      4.76 o 
  12   8   0       23.62       26.60      4.85 o 
   1   9   0       15.36       14.58      2.88 o 
   2   9   0        1.76        3.77      1.86 o 
   3   9   0       13.98       18.51      2.66 o 
   4   9   0       81.93       82.74      5.97 o 
   5   9   0       35.83       37.92      5.65 o 
   6   9   0       85.53       89.47      6.41 o 
   7   9   0        2.00       -0.10      2.52 o 
   8   9   0       16.14       24.57      4.62 o 
   9   9   0      302.09      297.58     12.58 o 
   2  10   0      273.41      250.53     17.14 o 
   3  10   0        0.84        0.65      3.44 o 
   4  10   0        0.77        1.49      2.60 o 
   5  10   0        2.11        7.70      3.41 o 
 -19   1   1       16.52       17.76      3.88 o 
 -18   1   1       64.43       75.21      5.98 o 
 -17   1   1        3.63        4.33      2.34 o 
 -16   1   1       70.00       79.78      8.84 o 
 -15   1   1      886.43      897.32     14.48 o 
 -14   1   1       46.31       42.91      2.99 o 
 -13   1   1     2103.07     2114.29     22.95 o 
 -12   1   1      188.37      194.69      4.68 o 
 -11   1   1       82.77       70.52      2.52 o 
 -10   1   1      899.07      855.33     22.05 o 
  -9   1   1      429.89      407.74      6.57 o 
  -8   1   1      129.19      133.03      3.21 o 
  -7   1   1       34.37       37.31      2.42 o 
  -6   1   1     1521.73     1453.83     15.24 o 
  -5   1   1      281.07      282.63      4.45 o 
  -4   1   1      248.82      273.99      3.72 o 
  -3   1   1     9521.34     8582.75     86.32 o 
  -2   1   1     2887.00     2834.32     86.80 o 
  -1   1   1     1974.27     1947.13     16.72 o 
   0   1   1     1145.03     1121.42     12.14 o 
   1   1   1      271.34      256.54      4.55 o 
   2   1   1     2065.24     2022.43     21.65 o 
   3   1   1        0.13        1.48      0.72 o 
   4   1   1       71.44      100.25      2.51 o 
   5   1   1      129.11      112.78      2.80 o 
   6   1   1     1905.43     1943.50     18.26 o 
   7   1   1      245.20      232.68      3.72 o 
   8   1   1     1115.05     1161.14     10.91 o 
   9   1   1      253.64      270.03      4.25 o 
  10   1   1      236.07      216.58      3.96 o 
  11   1   1      397.37      385.72      8.84 o 
  12   1   1      792.90      780.82     10.15 o 
  13   1   1      616.85      603.89      9.88 o 
  14   1   1       14.20       16.84      2.44 o 
  15   1   1      177.51      188.35      6.30 o 
  16   1   1       34.77       34.63      3.96 o 
  17   1   1       33.16       31.66      4.69 o 
  18   1   1      163.05      180.51      9.21 o 
 -19   2   1        0.02       -1.86      2.15 o 
 -18   2   1       14.26       19.08      4.12 o 
 -17   2   1      187.47      197.89     10.64 o 
 -16   2   1       51.46       47.52      3.59 o 
 -15   2   1        0.03       -0.79      1.37 o 
 -14   2   1      615.05      620.93     10.42 o 
 -13   2   1      141.46      141.36      6.06 o 
 -12   2   1      374.15      366.34      8.98 o 
 -11   2   1      457.65      413.56     11.55 o 
 -10   2   1      110.41      122.13      3.68 o 
  -9   2   1      357.53      387.06      5.73 o 
  -8   2   1      421.96      467.42      6.25 o 
  -7   2   1       25.91       35.48      2.06 o 
  -6   2   1     1066.05     1182.16     13.35 o 
  -5   2   1      993.78     1188.74     13.09 o 
  -4   2   1      180.90      177.12      3.18 o 
  -3   2   1     3176.37     3198.53     30.46 o 
  -2   2   1    19655.12    16447.81    215.43 o 
  -1   2   1    23550.27    18652.14    443.50 o 
   0   2   1      307.70      292.54      5.32 o 
   1   2   1     4089.17     4186.43     35.62 o 
   2   2   1      567.87      605.34      6.65 o 
   3   2   1        0.06       -1.30      0.65 o 
   4   2   1     1201.01     1191.11     17.46 o 
   5   2   1       32.58       48.22      2.92 o 
   6   2   1       55.50       60.51      2.49 o 
   7   2   1      238.71      232.93      4.83 o 
   8   2   1       10.35        5.54      1.26 o 
   9   2   1     1636.20     1617.54     19.02 o 
  10   2   1      158.60      143.60      5.45 o 
  11   2   1     2754.40     2661.96     24.78 o 
  12   2   1     1723.81     1701.82     19.62 o 
  13   2   1      542.27      554.60      9.64 o 
  14   2   1      153.72      152.34      5.39 o 
  15   2   1      467.84      458.70      9.24 o 
  16   2   1       25.82       19.40      2.93 o 
  17   2   1        8.39        6.69      3.34 o 
  18   2   1       28.85       16.90      3.60 o 
 -18   3   1        1.17        3.53      2.50 o 
 -17   3   1      251.58      285.50      7.75 o 
 -16   3   1      315.21      362.44      8.48 o 
 -15   3   1       76.18       64.27      4.48 o 
 -14   3   1      272.15      278.45      7.60 o 
 -13   3   1      126.45      112.81      6.09 o 
 -12   3   1        4.34        3.14      1.77 o 
 -11   3   1      240.43      267.00      7.56 o 
 -10   3   1       20.37       29.54      3.16 o 
  -9   3   1      146.82      151.45      5.19 o 
  -8   3   1       17.90       20.61      2.34 o 
  -7   3   1       12.88        6.68      1.48 o 
  -6   3   1      220.63      208.04      5.06 o 
  -5   3   1      754.71      855.68     10.50 o 
  -4   3   1     2365.05     2518.34     25.45 o 
  -3   3   1       42.56       36.13      1.42 o 
  -2   3   1      279.29      292.12      4.40 o 
  -1   3   1      424.50      450.57      5.86 o 
   0   3   1     1306.06     1374.73     13.63 o 
   1   3   1     2265.78     2305.03     21.31 o 
   2   3   1     2920.52     3203.83     28.65 o 
   3   3   1       33.00       26.36      1.44 o 
   4   3   1     3708.92     4045.87     45.09 o 
   5   3   1      165.76      205.27      5.27 o 
   6   3   1        0.03       -0.28      0.84 o 
   7   3   1        6.90       11.89      1.79 o 
   8   3   1      198.89      212.36      6.08 o 
   9   3   1      683.45      643.37     11.97 o 
  10   3   1     1012.83      980.08     16.25 o 
  11   3   1     1007.53      991.82     14.88 o 
  12   3   1      308.65      301.19      7.72 o 
  13   3   1       48.62       56.85      3.66 o 
  14   3   1      147.71      150.73      5.79 o 
  15   3   1       21.31       20.32      3.21 o 
  16   3   1       16.25       19.72      2.69 o 
  17   3   1        0.61       -2.37      2.32 o 
  18   3   1        2.02       -0.37      2.99 o 
 -18   4   1       97.11      101.64      5.76 o 
 -17   4   1       24.16       23.51      4.05 o 
 -16   4   1        1.24        2.07      2.22 o 
 -15   4   1      446.69      425.15     10.23 o 
 -14   4   1      579.18      571.77     13.29 o 
 -13   4   1       15.89       15.27      2.86 o 
 -12   4   1        2.21        4.97      2.04 o 
 -11   4   1       12.88       11.96      2.37 o 
 -10   4   1       64.37       70.81      4.62 o 
  -9   4   1       54.72       50.06      3.72 o 
  -8   4   1       33.58       26.72      4.22 o 
  -7   4   1      225.83      259.72      6.72 o 
  -6   4   1      263.35      252.77      8.38 o 
  -5   4   1      741.86      821.77     12.55 o 
  -4   4   1        0.52        1.90      0.89 o 
  -3   4   1     3283.61     3510.10     31.91 o 
  -2   4   1      411.24      424.35      6.22 o 
  -1   4   1      423.06      437.00      6.06 o 
   0   4   1       31.61       28.94      1.76 o 
   1   4   1       10.37       19.69      1.49 o 
   2   4   1      149.75      171.79      5.70 o 
   3   4   1      727.12      753.31      9.29 o 
   4   4   1      876.84      873.48      9.86 o 
   5   4   1       41.67       42.04      1.88 o 
   6   4   1       31.54       39.01      3.08 o 
   7   4   1        8.69        8.83      1.81 o 
   8   4   1       20.21       16.57      3.13 o 
   9   4   1       45.81       40.42      3.51 o 
  10   4   1        0.00       -1.13      1.40 o 
  11   4   1      281.86      281.15      8.36 o 
  12   4   1        2.86        2.61      1.69 o 
  13   4   1        3.80        3.07      1.92 o 
  14   4   1       88.23       89.85      5.38 o 
  15   4   1       20.27       20.63      3.19 o 
  16   4   1       50.20       64.67      4.97 o 
  17   4   1       10.23        7.47      2.74 o 
 -17   5   1      117.91      126.66     11.25 o 
 -16   5   1        0.13        5.76      2.46 o 
 -15   5   1      167.63      200.92      8.81 o 
 -14   5   1      323.66      328.67     10.23 o 
 -13   5   1       19.44       27.62      3.63 o 
 -12   5   1      144.04      148.09      8.18 o 
 -11   5   1        3.17        2.67      1.96 o 
 -10   5   1        1.23        1.03      1.67 o 
  -9   5   1        8.88        4.48      1.78 o 
  -8   5   1      192.43      167.93      5.99 o 
  -7   5   1       44.67       30.73      3.03 o 
  -6   5   1     1616.10     1716.54     23.65 o 
  -5   5   1      369.41      387.12      6.97 o 
  -4   5   1      182.93      246.21      4.86 o 
  -3   5   1      861.30      894.69     11.09 o 
  -2   5   1      753.21      779.58     10.05 o 
  -1   5   1       36.38       32.26      1.93 o 
   0   5   1       36.94       36.34      2.58 o 
   1   5   1      341.27      326.48      5.85 o 
   2   5   1      163.09      156.79      4.06 o 
   3   5   1      100.39      109.88      3.42 o 
   4   5   1       55.97       57.26      2.87 o 
   5   5   1        6.98        4.77      1.55 o 
   6   5   1      202.50      182.97      6.03 o 
   7   5   1        4.37        7.60      1.88 o 
   8   5   1       48.65       44.04      3.75 o 
   9   5   1       93.09       87.69      5.36 o 
  10   5   1        5.66       11.67      3.50 o 
  11   5   1      148.76      149.30      7.12 o 
  12   5   1      369.69      374.42     10.59 o 
  13   5   1       97.39      104.99      5.87 o 
  14   5   1      409.73      457.22     10.96 o 
  15   5   1       20.10       23.59      3.45 o 
  16   5   1       10.60       10.25      3.38 o 
 -16   6   1        0.98        2.66      3.16 o 
 -15   6   1      418.30      436.13     12.75 o 
 -14   6   1        0.25        0.34      2.21 o 
 -13   6   1      240.78      243.50      9.09 o 
 -12   6   1       63.89       62.18      6.30 o 
 -11   6   1       34.16       35.14      3.91 o 
 -10   6   1      223.46      219.17      7.66 o 
  -9   6   1       18.60       15.48      2.78 o 
  -8   6   1      157.60      143.10      6.21 o 
  -7   6   1      232.21      175.88      9.91 o 
  -6   6   1       69.77       69.83      5.90 o 
  -5   6   1      175.90      181.03      6.18 o 
  -4   6   1      153.81      152.09      3.73 o 
  -3   6   1      646.44      633.70      9.37 o 
  -2   6   1     1469.80     1508.63     17.11 o 
  -1   6   1       23.57       19.91      1.91 o 
   0   6   1        3.93        4.98      1.18 o 
   1   6   1        2.75        3.30      1.50 o 
   2   6   1      245.13      256.68      5.59 o 
   3   6   1      163.71      164.85      4.44 o 
   4   6   1       30.67       40.07      3.03 o 
   5   6   1      311.17      278.39      7.86 o 
   6   6   1       42.02       42.48      4.65 o 
   7   6   1      991.74      941.36     23.77 o 
   8   6   1        8.03       11.27      3.23 o 
   9   6   1      233.19      228.68      7.84 o 
  10   6   1        5.95       10.36      2.65 o 
  11   6   1       30.68       25.28      3.55 o 
  12   6   1       85.65       99.46      6.68 o 
  13   6   1      214.04      226.58      9.03 o 
  14   6   1      367.01      366.74     10.11 o 
  15   6   1        6.92        7.84      2.77 o 
 -14   7   1        3.06        2.90      3.84 o 
 -13   7   1       32.48       38.43      7.15 o 
 -12   7   1        0.19       -1.76      2.06 o 
 -11   7   1        1.18        2.61      2.81 o 
 -10   7   1       69.60       65.15      5.46 o 
  -9   7   1       23.70       33.78      3.86 o 
  -8   7   1       23.28       22.98      3.28 o 
  -7   7   1        2.90        5.06      2.10 o 
  -6   7   1        3.53        6.83      2.12 o 
  -5   7   1       17.10       19.05      2.80 o 
  -4   7   1      210.36      192.86      6.28 o 
  -3   7   1      440.85      420.90      8.74 o 
  -2   7   1      152.77      157.69      4.71 o 
  -1   7   1     1035.50     1025.26     12.69 o 
   0   7   1      477.24      454.95      7.67 o 
   1   7   1       47.49       51.44      3.25 o 
   2   7   1      828.12      828.16     13.33 o 
   3   7   1       19.10       13.25      2.15 o 
   4   7   1       15.13       10.21      2.05 o 
   5   7   1       41.51       51.46      4.29 o 
   6   7   1       10.55        6.06      2.06 o 
   7   7   1        4.96        6.59      2.22 o 
   8   7   1       25.30       25.01      3.36 o 
   9   7   1       33.22       39.36      4.27 o 
  10   7   1        0.02        0.25      2.07 o 
  11   7   1       10.47        9.48      2.85 o 
  12   7   1        0.31        3.24      2.55 o 
  13   7   1      362.12      397.62     12.15 o 
 -12   8   1       87.03       84.65      9.67 o 
 -11   8   1        0.94        2.12      2.83 o 
 -10   8   1      120.28      121.34      7.53 o 
  -9   8   1        4.35        6.97      3.65 o 
  -8   8   1       77.53       86.30      8.02 o 
  -7   8   1       69.10       68.49      7.80 o 
  -6   8   1        6.77        8.96      2.49 o 
  -5   8   1      279.07      275.25      8.78 o 
  -4   8   1      307.43      324.18      8.22 o 
  -3   8   1      248.63      236.53      6.92 o 
  -2   8   1        6.05        4.44      2.23 o 
  -1   8   1       83.16       85.28      4.79 o 
   0   8   1        0.00        0.96      1.41 o 
   1   8   1       17.64       18.78      2.38 o 
   2   8   1      166.32      158.78      6.06 o 
   3   8   1      294.98      284.77      7.76 o 
   4   8   1      167.91      168.72      7.31 o 
   5   8   1      190.72      178.34      7.39 o 
   6   8   1        0.41        0.49      1.96 o 
   7   8   1      254.82      254.96     12.05 o 
   8   8   1       13.59       16.43      3.14 o 
   9   8   1      364.89      340.17     10.72 o 
  10   8   1       12.86       12.87      3.17 o 
  11   8   1        4.00        4.60      2.68 o 
 -10   9   1      130.39      155.50     12.74 o 
  -9   9   1      153.85      137.07      9.82 o 
  -8   9   1      188.62      179.31     16.73 o 
  -7   9   1       24.65       26.44      4.75 o 
  -6   9   1       95.91       95.46      7.76 o 
  -5   9   1        0.62        3.69      2.75 o 
  -4   9   1        0.64       -3.74      1.97 o 
  -3   9   1        0.28        0.41      1.90 o 
  -2   9   1       10.02        9.41      2.92 o 
  -1   9   1       15.92       17.27      3.05 o 
   0   9   1      165.59      149.67      7.51 o 
   1   9   1        5.58        8.61      2.30 o 
   2   9   1        3.04        5.54      2.02 o 
   3   9   1       15.24       17.96      2.91 o 
   4   9   1        1.71        1.52      2.22 o 
   5   9   1       22.01       20.29      3.53 o 
   6   9   1       13.81       15.76      3.26 o 
   7   9   1        3.36        6.75      2.77 o 
   8   9   1        1.10       -1.12      2.21 o 
   9   9   1        0.01        2.85      2.79 o 
  -5  10   1        0.07        1.95      2.91 o 
  -4  10   1        1.14        4.15      2.65 o 
  -3  10   1       78.06       93.63      9.40 o 
  -2  10   1        4.10        0.43      4.62 o 
  -1  10   1      103.02      116.34     10.23 o 
   0  10   1        5.33        9.45      4.28 o 
   1  10   1       58.00       75.19      8.22 o 
   2  10   1        6.53       12.42      4.43 o 
   3  10   1       20.30       14.15      6.63 o 
   4  10   1      142.13      158.85     13.02 o 
 -19   0   2      145.30      184.96     15.50 o 
 -18   0   2        0.14        0.65      3.12 o 
 -17   0   2       77.48       76.22      8.12 o 
 -16   0   2        0.04       -3.77      1.88 o 
 -15   0   2       15.09       18.77      5.52 o 
 -14   0   2       17.01       12.84      3.61 o 
 -13   0   2      271.69      267.90      6.88 o 
 -12   0   2      380.72      399.47      9.54 o 
 -11   0   2      200.58      194.70      5.78 o 
 -10   0   2      261.74      246.95     10.84 o 
  -9   0   2      207.52      163.65      5.28 o 
  -8   0   2     6686.86     7037.94    104.02 o 
  -7   0   2     1568.01     1897.95     31.33 o 
  -6   0   2     3435.74     3612.95     54.59 o 
  -5   0   2    12741.25    12252.27    176.90 o 
  -4   0   2      759.88      737.59     12.91 o 
  -3   0   2    14757.69    13567.05    199.76 o 
  -2   0   2     7285.61     6845.57    218.26 o 
  -1   0   2     4178.02     3647.01     75.78 o 
   0   0   2     3863.06     3689.02     77.59 o 
   1   0   2    14119.85    11420.03    136.71 o 
   2   0   2      920.72      898.99     12.30 o 
   3   0   2     5264.65     5263.48     62.05 o 
   4   0   2      132.20      109.39      2.73 o 
   5   0   2     3452.98     3527.13     37.71 o 
   6   0   2     2445.35     2580.35     28.87 o 
   7   0   2      933.18     1002.40     13.54 o 
   8   0   2      549.62      524.66      8.85 o 
   9   0   2     1200.01     1196.07     16.43 o 
  10   0   2     1184.74     1092.60     15.79 o 
  11   0   2     3403.42     3247.09     38.17 o 
  12   0   2     4112.03     4028.12     54.22 o 
  13   0   2       43.38       52.88      4.54 o 
  14   0   2      122.12      115.95      6.89 o 
  15   0   2      427.07      408.92     28.78 o 
  16   0   2        3.47        6.06      3.27 o 
  17   0   2        7.21        2.82      2.85 o 
  18   0   2       40.70       40.12      9.35 o 
 -19   1   2       63.46       86.56      6.55 o 
 -18   1   2      254.16      291.83      9.83 o 
 -17   1   2       27.27       28.11      3.83 o 
 -16   1   2       13.77       11.70      2.73 o 
 -15   1   2       29.98       31.14      2.79 o 
 -14   1   2      638.57      646.01     10.30 o 
 -13   1   2     1296.17     1272.78     15.62 o 
 -12   1   2       10.70        9.11      1.29 o 
 -11   1   2      481.28      454.22      7.49 o 
 -10   1   2      798.86      808.64      9.91 o 
  -9   1   2      736.22      778.50      9.30 o 
  -8   1   2       38.93       40.25      3.51 o 
  -7   1   2        2.15        0.88      0.56 o 
  -6   1   2       44.49       37.60      1.43 o 
  -5   1   2      170.46      159.37      2.53 o 
  -4   1   2      273.38      298.96      3.56 o 
  -3   1   2     9601.00     9065.86     94.45 o 
  -2   1   2     1048.42     1022.65      9.98 o 
  -1   1   2     3350.71     3257.23     44.00 o 
   0   1   2       28.80       33.53      1.16 o 
   1   1   2      504.04      480.02      5.47 o 
   2   1   2     2476.94     2295.06     21.17 o 
   3   1   2        3.37        8.24      1.37 o 
   4   1   2      849.29      841.04      8.64 o 
   5   1   2        0.02        4.95      0.77 o 
   6   1   2     1140.59     1177.23     11.21 o 
   7   1   2      671.96      750.83      8.20 o 
   8   1   2      743.09      770.60      8.68 o 
   9   1   2      185.33      185.71      3.75 o 
  10   1   2      863.47      817.82     18.04 o 
  11   1   2     1040.14      989.92     11.72 o 
  12   1   2      611.59      608.38      8.78 o 
  13   1   2        4.16        7.52      1.70 o 
  14   1   2       31.93       27.35      2.96 o 
  15   1   2      161.49      150.46      6.32 o 
  16   1   2       47.62       44.82      4.55 o 
  17   1   2       48.70       49.49      4.85 o 
  18   1   2       13.25       15.24      3.45 o 
 -19   2   2       85.58       85.23      6.65 o 
 -18   2   2        2.00        4.50      2.46 o 
 -17   2   2       91.15      106.04      6.69 o 
 -16   2   2        1.02       -2.69      1.35 o 
 -15   2   2       48.03       48.69      3.44 o 
 -14   2   2      232.22      229.89      7.29 o 
 -13   2   2      908.21      975.91     20.81 o 
 -12   2   2      410.29      396.00     10.69 o 
 -11   2   2       48.83       55.07      4.37 o 
 -10   2   2      749.16      784.41     10.36 o 
  -9   2   2        9.74       11.53      1.10 o 
  -8   2   2       82.35       71.39      2.80 o 
  -7   2   2      916.08      899.98     13.76 o 
  -6   2   2     3855.46     4283.87     41.08 o 
  -5   2   2     2057.21     2267.25     22.81 o 
  -4   2   2      609.63      686.32      8.22 o 
  -3   2   2        8.63       21.33      1.33 o 
  -2   2   2    18091.33    16093.74    147.83 o 
  -1   2   2     4589.25     4626.37     54.35 o 
   0   2   2      162.07      152.30      2.74 o 
   1   2   2      486.38      560.51      6.32 o 
   2   2   2        0.23        0.29      0.46 o 
   3   2   2      767.11      786.91     11.73 o 
   4   2   2     1082.54     1070.09     14.18 o 
   5   2   2     1025.84     1061.92     12.70 o 
   6   2   2      361.51      407.98      6.68 o 
   7   2   2      405.79      422.32      7.43 o 
   8   2   2      121.75      109.33      3.31 o 
   9   2   2      184.13      174.64      4.27 o 
  10   2   2     2852.30     2762.77     25.33 o 
  11   2   2       98.86      106.75      3.71 o 
  12   2   2        5.13        5.20      1.57 o 
  13   2   2     1005.82      987.30     14.24 o 
  14   2   2       46.54       56.29      4.96 o 
  15   2   2        1.45        0.67      1.76 o 
  16   2   2        3.40        2.51      2.05 o 
  17   2   2       59.93       70.34      5.98 o 
  18   2   2        4.24        1.26      4.98 o 
 -19   3   2        2.43        1.15      2.64 o 
 -18   3   2       13.76        8.97      2.88 o 
 -17   3   2        3.35       13.20      2.47 o 
 -16   3   2        1.15        1.61      1.95 o 
 -15   3   2      260.87      282.35      9.33 o 
 -14   3   2      245.48      233.30      8.47 o 
 -13   3   2      825.04      848.42     25.70 o 
 -12   3   2        2.90        4.66      1.86 o 
 -11   3   2       17.45       20.80      2.57 o 
 -10   3   2       33.52       30.82      2.94 o 
  -9   3   2       47.15       43.51      3.22 o 
  -8   3   2      469.72      493.44      7.58 o 
  -7   3   2       14.93       16.08      1.55 o 
  -6   3   2       67.82       70.44      2.73 o 
  -5   3   2       33.19       56.32      2.27 o 
  -4   3   2      482.73      509.54      7.12 o 
  -3   3   2       99.76      121.61      2.77 o 
  -2   3   2      380.28      393.30      5.29 o 
  -1   3   2      431.45      433.01      5.71 o 
   0   3   2      104.58      100.95      2.26 o 
   1   3   2       38.71       45.52      1.94 o 
   2   3   2     1823.26     1888.98     18.10 o 
   3   3   2       28.69       31.74      1.63 o 
   4   3   2      204.66      220.09      5.34 o 
   5   3   2      480.72      500.53      9.06 o 
   6   3   2        0.27       -0.22      0.90 o 
   7   3   2      228.72      235.92      6.28 o 
   8   3   2       25.09       37.54      3.15 o 
   9   3   2     3797.96     3618.36     38.36 o 
  10   3   2       37.81       42.45      5.02 o 
  11   3   2       61.02       53.17      3.72 o 
  12   3   2      878.15      863.63     12.69 o 
  13   3   2      182.40      195.28      8.72 o 
  14   3   2       44.32       40.24      3.82 o 
  15   3   2       22.54       23.71      2.85 o 
  16   3   2        0.22        0.78      2.29 o 
  17   3   2      134.21      139.58     10.63 o 
 -18   4   2       25.43       29.10      3.36 o 
 -17   4   2       30.23       38.52      4.39 o 
 -16   4   2       17.81       20.56      3.08 o 
 -15   4   2     1130.07     1158.51     20.88 o 
 -14   4   2      323.75      322.27      9.61 o 
 -13   4   2       74.26       82.96      5.47 o 
 -12   4   2       71.58       64.55      4.68 o 
 -11   4   2       63.48       71.97      4.75 o 
 -10   4   2        0.97        0.11      1.39 o 
  -9   4   2        8.73        3.22      2.00 o 
  -8   4   2       44.83       40.96      3.81 o 
  -7   4   2      325.10      348.33      7.92 o 
  -6   4   2      126.37      137.86      5.45 o 
  -5   4   2     1722.30     1841.18     20.33 o 
  -4   4   2     5241.57     5272.68     50.72 o 
  -3   4   2     8312.09     8363.46     65.59 o 
  -2   4   2     1055.63     1131.45     12.32 o 
  -1   4   2      127.50      126.32      3.10 o 
   0   4   2      208.42      245.07      4.13 o 
   1   4   2      219.08      223.47      4.30 o 
   2   4   2      180.44      199.74      4.04 o 
   3   4   2      142.21      155.61      3.51 o 
   4   4   2      513.61      565.16      8.27 o 
   5   4   2      423.81      445.56      9.02 o 
   6   4   2     1477.01     1518.87     21.20 o 
   7   4   2     1302.97     1342.66     29.83 o 
   8   4   2     1294.45     1277.97     19.50 o 
   9   4   2      301.81      268.77     14.42 o 
  10   4   2      108.03      114.25      6.06 o 
  11   4   2        8.32        8.85      3.37 o 
  12   4   2      137.48      132.16      6.11 o 
  13   4   2        3.73        2.02      2.43 o 
  14   4   2       36.47       39.45      3.83 o 
  15   4   2       60.37       66.27      4.96 o 
  16   4   2        0.51        0.74      2.22 o 
  17   4   2       54.39       49.07      5.51 o 
 -17   5   2       77.35       83.61      6.58 o 
 -16   5   2       95.68      101.24      7.02 o 
 -15   5   2      750.14      783.19     16.82 o 
 -14   5   2      119.77      118.05      7.01 o 
 -13   5   2       39.14       40.62      4.22 o 
 -12   5   2        1.03        3.80      2.04 o 
 -11   5   2       31.68       29.25      3.40 o 
 -10   5   2       23.43       11.48      2.38 o 
  -9   5   2        5.38        3.04      1.64 o 
  -8   5   2       85.05       86.07      4.93 o 
  -7   5   2        5.77        9.73      1.93 o 
  -6   5   2       13.87       13.19      2.12 o 
  -5   5   2       64.15       56.54      2.94 o 
  -4   5   2      138.23      125.68      4.41 o 
  -3   5   2       75.43       73.16      2.69 o 
  -2   5   2      411.75      412.95      6.61 o 
  -1   5   2      320.03      366.06      6.04 o 
   0   5   2      584.64      588.48      7.80 o 
   1   5   2       29.04       26.69      1.94 o 
   2   5   2        5.10        5.30      1.14 o 
   3   5   2       15.98       15.80      1.71 o 
   4   5   2       53.05       59.51      4.09 o 
   5   5   2       38.57       33.85      3.45 o 
   6   5   2       13.33       18.77      2.44 o 
   7   5   2      815.81      776.50     14.26 o 
   8   5   2       17.67       16.95      2.75 o 
   9   5   2       11.75       10.79      2.40 o 
  10   5   2     1230.40     1253.10     20.90 o 
  11   5   2      355.37      355.00     10.12 o 
  12   5   2      384.59      378.05      9.47 o 
  13   5   2       25.16       22.28      3.14 o 
  14   5   2        1.05        1.91      2.21 o 
  15   5   2       60.51       67.59      7.20 o 
  16   5   2        0.76        2.08      2.41 o 
 -16   6   2      630.58      598.06     18.14 o 
 -15   6   2       84.59       87.63      6.53 o 
 -14   6   2      310.83      299.51     10.02 o 
 -13   6   2        1.89        4.66      2.49 o 
 -12   6   2      102.09      119.12      8.37 o 
 -11   6   2       20.51       26.14      3.50 o 
 -10   6   2       18.49       15.16      2.73 o 
  -9   6   2       22.73       14.03      2.52 o 
  -8   6   2     1302.11     1232.79     19.89 o 
  -7   6   2       12.42       12.06      2.40 o 
  -6   6   2      328.15      361.77      8.93 o 
  -5   6   2      389.52      369.84      8.95 o 
  -4   6   2      745.62      782.63     10.64 o 
  -3   6   2      460.70      473.62      7.06 o 
  -2   6   2      206.44      209.26      4.91 o 
  -1   6   2       22.00       16.95      2.83 o 
   0   6   2      606.74      580.89      8.31 o 
   1   6   2      189.74      199.25      4.92 o 
   2   6   2      306.88      304.54      6.66 o 
   3   6   2       70.35       72.84      3.95 o 
   4   6   2      412.32      387.21     10.07 o 
   5   6   2        5.43        6.14      1.98 o 
   6   6   2        4.08        0.82      1.54 o 
   7   6   2        1.89       -0.01      1.54 o 
   8   6   2      323.27      326.52     15.07 o 
   9   6   2       55.97       56.44      5.51 o 
  10   6   2      188.46      187.46      7.59 o 
  11   6   2        0.00        1.90      2.48 o 
  12   6   2        3.43        0.96      1.88 o 
  13   6   2       33.60       39.61      4.05 o 
  14   6   2       37.05       42.44      4.34 o 
 -14   7   2        1.96        5.75      3.98 o 
 -13   7   2       51.29       48.78      6.93 o 
 -12   7   2      100.10       97.58      6.56 o 
 -11   7   2       13.90       19.20      3.23 o 
 -10   7   2      156.39      167.25      7.67 o 
  -9   7   2        0.64        2.31      1.89 o 
  -8   7   2       54.64       64.14      4.87 o 
  -7   7   2      276.48      258.44      8.35 o 
  -6   7   2      317.41      329.74      9.05 o 
  -5   7   2      455.96      465.43     12.01 o 
  -4   7   2       38.54       35.72      4.45 o 
  -3   7   2     1150.19     1152.29     13.42 o 
  -2   7   2       74.33       79.63      3.88 o 
  -1   7   2      680.68      673.23      9.66 o 
   0   7   2        6.29       10.99      1.66 o 
   1   7   2      703.02      686.34     10.67 o 
   2   7   2       40.21       44.26      3.41 o 
   3   7   2       51.81       45.04      3.44 o 
   4   7   2      139.18      121.87      8.65 o 
   5   7   2      475.45      435.32     10.82 o 
   6   7   2      251.41      225.89      7.76 o 
   7   7   2      141.50      136.75      8.86 o 
   8   7   2       14.35       12.15      2.80 o 
   9   7   2       97.57       92.93      6.20 o 
  10   7   2       31.06       31.66      4.00 o 
  11   7   2        1.70        5.33      2.54 o 
  12   7   2       16.87       16.74      3.05 o 
  13   7   2      117.31      133.30      8.17 o 
 -12   8   2      128.46      146.38     17.44 o 
 -11   8   2        8.87        8.47      3.46 o 
 -10   8   2       61.90       60.82      6.61 o 
  -9   8   2      169.28      182.09     10.73 o 
  -8   8   2      114.31      135.57      9.03 o 
  -7   8   2        3.01        2.67      4.36 o 
  -6   8   2      323.97      300.26     17.27 o 
  -5   8   2      212.60      225.97      7.88 o 
  -4   8   2      492.15      521.51     12.47 o 
  -3   8   2      151.25      158.17      6.00 o 
  -2   8   2       23.61       25.03      2.86 o 
  -1   8   2        8.72        6.44      2.27 o 
   0   8   2      199.90      209.85      6.43 o 
   1   8   2      392.03      364.82      7.94 o 
   2   8   2       47.60       44.30      3.70 o 
   3   8   2       72.34       69.80      4.58 o 
   4   8   2       17.64       18.67      3.11 o 
   5   8   2        0.00        0.78      2.16 o 
   6   8   2        0.36        0.34      1.96 o 
   7   8   2       76.46       86.23      6.12 o 
   8   8   2      184.07      177.73      8.43 o 
   9   8   2       47.43       48.90      5.02 o 
  10   8   2       24.25       25.25      4.50 o 
  11   8   2      101.86      111.99      8.58 o 
 -10   9   2       18.34       25.97      7.69 o 
  -9   9   2       17.08       14.82      4.23 o 
  -8   9   2      473.42      459.16     15.23 o 
  -7   9   2       95.38       85.98      7.63 o 
  -6   9   2      156.43      184.14     10.70 o 
  -5   9   2       27.99       31.76      4.75 o 
  -4   9   2       29.67       28.64      4.53 o 
  -3   9   2        0.66        4.96      3.62 o 
  -2   9   2       28.78       39.38     14.35 o 
  -1   9   2       15.56       12.17      4.10 o 
   0   9   2       37.54       39.70      6.01 o 
   1   9   2      108.99      111.29      7.83 o 
   2   9   2       45.24       50.07      4.83 o 
   3   9   2      116.59      124.15      6.44 o 
   4   9   2        8.35       13.27      3.05 o 
   5   9   2       23.91       25.96      3.87 o 
   6   9   2       25.08       25.18      4.65 o 
   7   9   2       11.25       12.00      3.26 o 
   8   9   2      112.13      109.05      7.39 o 
  -5  10   2       54.70       64.70      5.85 o 
  -4  10   2        8.35       10.81      3.62 o 
  -3  10   2        3.72        2.33      3.56 o 
  -2  10   2        6.91       14.50      5.50 o 
  -1  10   2       93.09       89.25      9.30 o 
   0  10   2       91.01       89.21      9.10 o 
   1  10   2       34.33       33.72      6.15 o 
   2  10   2       21.82       33.86      6.27 o 
   3  10   2        0.76        4.80      3.51 o 
   4  10   2      244.15      256.65     11.41 o 
 -20   1   3      205.07      236.59      9.46 o 
 -19   1   3       26.79       23.09      3.72 o 
 -18   1   3      235.94      273.67     10.14 o 
 -17   1   3      173.97      194.16      7.65 o 
 -16   1   3       29.08       31.01      3.70 o 
 -15   1   3      169.70      162.21      5.12 o 
 -14   1   3     1345.17     1341.68     16.54 o 
 -13   1   3      254.93      256.81      7.29 o 
 -12   1   3       16.88       20.63      1.78 o 
 -11   1   3       19.29       21.27      1.71 o 
 -10   1   3      249.83      287.08      4.99 o 
  -9   1   3      278.28      273.17      4.59 o 
  -8   1   3     1520.73     1549.81     16.63 o 
  -7   1   3       20.10       17.80      1.15 o 
  -6   1   3       37.42       43.18      1.88 o 
  -5   1   3      316.02      328.19      4.81 o 
  -4   1   3    10961.64    10338.95     87.55 o 
  -3   1   3     2843.74     2712.56     28.52 o 
  -2   1   3     7514.68     6961.40     77.39 o 
  -1   1   3       84.09       88.25      1.99 o 
   0   1   3      225.75      198.64      2.87 o 
   1   1   3     7603.58     7023.95     54.92 o 
   2   1   3       31.59       34.52      1.21 o 
   3   1   3      266.89      272.64      3.64 o 
   4   1   3        1.82        1.02      0.45 o 
   5   1   3      256.33      291.26      3.77 o 
   6   1   3      145.31      135.06      2.33 o 
   7   1   3      207.98      227.69      3.66 o 
   8   1   3        2.73        2.69      0.77 o 
   9   1   3       12.58       14.18      1.30 o 
  10   1   3      510.78      480.32      7.19 o 
  11   1   3      413.85      403.14      8.22 o 
  12   1   3        3.29        0.80      1.14 o 
  13   1   3       19.69       15.98      3.87 o 
  14   1   3       20.79       10.43      3.85 o 
  15   1   3        0.67        0.46      1.40 o 
  16   1   3      110.83      123.22     11.15 o 
  17   1   3        4.35        4.99      2.59 o 
 -19   2   3        2.28        1.46      2.40 o 
 -18   2   3       48.70       51.24      4.94 o 
 -17   2   3       26.79       24.48      3.13 o 
 -16   2   3       24.02       23.07      2.87 o 
 -15   2   3       84.35       78.68      4.59 o 
 -14   2   3       72.77       76.64      7.59 o 
 -13   2   3      687.54      658.50     12.83 o 
 -12   2   3      427.18      433.52      9.66 o 
 -11   2   3       66.38       74.25      3.35 o 
 -10   2   3      306.83      292.37      4.85 o 
  -9   2   3      241.21      258.05      4.24 o 
  -8   2   3      314.74      373.44      5.11 o 
  -7   2   3     1797.52     1939.73     32.98 o 
  -6   2   3     1007.95     1165.88     18.52 o 
  -5   2   3      995.28     1061.00     13.30 o 
  -4   2   3     2794.06     2917.68     31.47 o 
  -3   2   3      393.54      447.08      5.45 o 
  -2   2   3     4480.40     4530.61     55.53 o 
  -1   2   3    10531.41     9652.80    126.91 o 
   0   2   3      507.93      478.63      6.73 o 
   1   2   3      763.42      765.69      9.51 o 
   2   2   3       17.36       17.15      1.23 o 
   3   2   3     1923.22     1982.10     22.41 o 
   4   2   3     2630.00     2638.79     30.10 o 
   5   2   3      450.11      472.98      8.22 o 
   6   2   3     3835.90     3842.85     43.79 o 
   7   2   3        0.23        1.75      0.92 o 
   8   2   3       74.26       75.74      2.76 o 
   9   2   3     3324.87     3144.83     28.00 o 
  10   2   3      335.98      324.41      5.87 o 
  11   2   3       56.34       58.84      3.01 o 
  12   2   3        1.44        0.79      1.38 o 
  13   2   3        2.57        3.17      1.56 o 
  14   2   3       30.50       28.59      2.83 o 
  15   2   3       88.56       76.63      4.94 o 
  16   2   3        0.46       -0.77      2.95 o 
  17   2   3       90.64       84.01      7.41 o 
 -19   3   3       56.07       55.48      5.48 o 
 -18   3   3      112.17      107.28     11.08 o 
 -17   3   3       94.59      117.54      6.21 o 
 -16   3   3      309.23      318.08      9.47 o 
 -15   3   3      126.64      109.55      7.38 o 
 -14   3   3      235.63      237.56      8.98 o 
 -13   3   3      179.82      190.25     12.72 o 
 -12   3   3      143.79      154.03      7.82 o 
 -11   3   3       43.62       42.14      3.44 o 
 -10   3   3      191.72      193.42      6.77 o 
  -9   3   3       93.90      107.49      3.45 o 
  -8   3   3      256.62      293.09      5.53 o 
  -7   3   3      146.94      175.79      3.98 o 
  -6   3   3     4505.30     4797.35     46.21 o 
  -5   3   3     1257.60     1348.89     15.10 o 
  -4   3   3      312.43      354.85      5.58 o 
  -3   3   3       16.56       30.01      1.49 o 
  -2   3   3       74.60       61.56      1.73 o 
  -1   3   3      666.92      615.85      7.31 o 
   0   3   3      244.65      275.98      4.15 o 
   1   3   3      353.66      417.40      5.77 o 
   2   3   3     2081.83     2262.39     21.30 o 
   3   3   3      522.28      582.54     10.43 o 
   4   3   3        1.00        0.50      0.92 o 
   5   3   3       61.10       41.14      3.78 o 
   6   3   3        3.00        1.33      1.14 o 
   7   3   3      682.28      638.79     10.23 o 
   8   3   3     3284.79     3162.29     34.03 o 
   9   3   3     1452.90     1406.65     18.46 o 
  10   3   3        1.50       -0.40      1.29 o 
  11   3   3        9.74       13.29      1.92 o 
  12   3   3        0.02       -0.74      1.29 o 
  13   3   3      102.04       98.19      4.77 o 
  14   3   3       32.93       41.65      3.80 o 
  15   3   3        3.14        7.20      2.25 o 
  16   3   3        2.71        4.70      2.52 o 
  17   3   3       11.91       17.64      3.59 o 
 -18   4   3        0.34       -0.47      2.08 o 
 -17   4   3        0.61        3.99      2.26 o 
 -16   4   3       60.09       58.73      5.17 o 
 -15   4   3      134.25      145.54      7.35 o 
 -14   4   3       43.47       44.43      4.37 o 
 -13   4   3        1.45        1.45      1.81 o 
 -12   4   3       40.32       34.63      3.60 o 
 -11   4   3      124.75      106.36      5.37 o 
 -10   4   3       90.38       99.58      5.96 o 
  -9   4   3      155.06      141.34      5.19 o 
  -8   4   3       52.71       44.11      3.23 o 
  -7   4   3      293.53      313.45      5.92 o 
  -6   4   3       77.01       96.52      3.23 o 
  -5   4   3       39.17       45.14      3.41 o 
  -4   4   3     1282.47     1409.92     16.24 o 
  -3   4   3     3419.25     3520.48     31.77 o 
  -2   4   3      543.79      616.10      7.21 o 
  -1   4   3     1047.85     1089.91     12.08 o 
   0   4   3      227.13      241.04      4.27 o 
   1   4   3      616.48      707.13      8.99 o 
   2   4   3      384.75      382.64      5.99 o 
   3   4   3      319.04      372.38      5.89 o 
   4   4   3      510.77      542.10     10.73 o 
   5   4   3       92.18       99.44      7.70 o 
   6   4   3        1.49        0.67      1.20 o 
   7   4   3      141.01      159.04      5.60 o 
   8   4   3        1.74        0.18      1.38 o 
   9   4   3     1377.90     1348.79     18.55 o 
  10   4   3       14.48       17.92      2.42 o 
  11   4   3      185.28      199.42      7.25 o 
  12   4   3       49.09       49.69      5.45 o 
  13   4   3        2.07        2.44      1.98 o 
  14   4   3       11.37       15.27      2.78 o 
  15   4   3       51.37       58.49      4.84 o 
  16   4   3       82.64       79.77      5.63 o 
 -17   5   3       54.19       60.14      5.69 o 
 -16   5   3      506.99      494.49     13.16 o 
 -15   5   3      175.59      181.28      8.41 o 
 -14   5   3        2.76        1.60      2.40 o 
 -13   5   3       28.99       24.56      3.39 o 
 -12   5   3      267.00      236.47      7.87 o 
 -11   5   3      175.08      155.02     12.54 o 
 -10   5   3      294.09      257.27      9.23 o 
  -9   5   3      306.56      306.61      8.16 o 
  -8   5   3        3.66        9.11      1.95 o 
  -7   5   3       58.77       58.56      3.88 o 
  -6   5   3       52.17       57.52      3.04 o 
  -5   5   3      115.92      120.98      4.81 o 
  -4   5   3      387.15      412.39      6.51 o 
  -3   5   3      165.36      171.10      3.65 o 
  -2   5   3      963.57      972.52     11.64 o 
  -1   5   3      446.20      499.63      7.53 o 
   0   5   3       73.19       87.34      3.49 o 
   1   5   3        2.22        1.17      0.88 o 
   2   5   3       15.23       17.38      1.64 o 
   3   5   3        0.93        0.96      0.91 o 
   4   5   3       88.98       84.82      4.63 o 
   5   5   3      123.14      122.58      8.71 o 
   6   5   3       31.23       27.33      3.09 o 
   7   5   3     1332.14     1303.51     24.12 o 
   8   5   3      249.03      263.34      7.94 o 
   9   5   3      100.62       92.35      5.64 o 
  10   5   3      747.95      709.37     13.00 o 
  11   5   3       16.71       13.05      2.63 o 
  12   5   3      475.71      478.77     10.90 o 
  13   5   3      142.78      146.03      7.05 o 
  14   5   3        3.49        5.46      2.43 o 
  15   5   3       88.19       91.82      6.05 o 
 -16   6   3     1406.94     1378.15     30.06 o 
 -15   6   3       97.33      102.79      8.34 o 
 -14   6   3       46.87       47.76      4.81 o 
 -13   6   3       13.24        9.17      2.76 o 
 -12   6   3       77.81       79.11      5.68 o 
 -11   6   3        8.65       10.75      2.60 o 
 -10   6   3       56.81       50.15      5.97 o 
  -9   6   3      101.95       84.23      5.28 o 
  -8   6   3       23.02       21.99      2.94 o 
  -7   6   3      169.85      146.36      6.01 o 
  -6   6   3      226.09      247.79      7.76 o 
  -5   6   3     1193.21     1228.98     16.21 o 
  -4   6   3      472.82      507.94      8.01 o 
  -3   6   3       61.64       59.93      2.77 o 
  -2   6   3      258.77      231.12      6.42 o 
  -1   6   3      845.59      862.08     10.62 o 
   0   6   3       68.96       75.76      3.55 o 
   1   6   3        0.57       -1.11      0.99 o 
   2   6   3     1177.81     1221.75     17.10 o 
   3   6   3      124.21      128.43      4.84 o 
   4   6   3       68.13       58.82      4.18 o 
   5   6   3        5.31        4.11      1.88 o 
   6   6   3      830.30      800.15     15.16 o 
   7   6   3        0.36        0.64      1.61 o 
   8   6   3        2.55        3.53      1.98 o 
   9   6   3       64.54       57.62      7.49 o 
  10   6   3        7.02        5.80      2.14 o 
  11   6   3       49.12       60.07      4.56 o 
  12   6   3       29.42       34.34      3.74 o 
  13   6   3      109.66      107.18      6.37 o 
  14   6   3        0.18        1.70      2.25 o 
 -15   7   3       17.88       18.88      7.02 o 
 -14   7   3       77.78       88.20      8.84 o 
 -13   7   3       22.76       17.49      4.24 o 
 -12   7   3       13.82       20.26      4.19 o 
 -11   7   3       18.40       17.41      3.97 o 
 -10   7   3      456.26      434.78     13.96 o 
  -9   7   3       32.97       30.86      3.61 o 
  -8   7   3       92.35       88.04      6.21 o 
  -7   7   3        0.89       -1.77      1.56 o 
  -6   7   3        1.67        3.42      1.88 o 
  -5   7   3      362.43      352.71     13.97 o 
  -4   7   3      273.82      271.31      5.97 o 
  -3   7   3      183.34      182.32      4.49 o 
  -2   7   3       15.76       15.58      1.68 o 
  -1   7   3      374.28      368.49      8.59 o 
   0   7   3       52.08       47.67      2.86 o 
   1   7   3      212.05      211.78      6.15 o 
   2   7   3       25.01       26.86      2.80 o 
   3   7   3        3.13        1.79      1.54 o 
   4   7   3      205.32      179.96      6.97 o 
   5   7   3      297.24      269.65      8.47 o 
   6   7   3       18.25       19.27      3.07 o 
   7   7   3        1.57        3.87      2.13 o 
   8   7   3       75.00       78.12      5.81 o 
   9   7   3        2.51        3.56      2.29 o 
  10   7   3       43.85       46.69      4.85 o 
  11   7   3       16.71       13.80      2.84 o 
  12   7   3        2.95        6.37      2.58 o 
  13   7   3       88.03       78.92      7.36 o 
 -13   8   3      110.16      121.51     17.60 o 
 -12   8   3       31.09       16.66      5.85 o 
 -11   8   3        9.97       16.78      4.13 o 
 -10   8   3      147.10      134.49      9.51 o 
  -9   8   3      327.04      314.98     13.80 o 
  -8   8   3        8.35       11.01      3.30 o 
  -7   8   3       73.15       76.68      6.72 o 
  -6   8   3        9.50       13.21      3.43 o 
  -5   8   3      656.46      640.97     16.43 o 
  -4   8   3        0.28       -0.73      2.00 o 
  -3   8   3      285.71      276.70      9.97 o 
  -2   8   3       20.17       23.79      2.68 o 
  -1   8   3       23.90       26.90      3.41 o 
   0   8   3      339.72      320.85      7.95 o 
   1   8   3      187.65      190.50      6.33 o 
   2   8   3       83.33       85.63      5.03 o 
   3   8   3      369.46      360.05      8.96 o 
   4   8   3       33.92       46.07      4.42 o 
   5   8   3       34.62       32.81      3.91 o 
   6   8   3       20.32       24.79      3.69 o 
   7   8   3        0.33       -1.35      1.98 o 
   8   8   3        0.24        1.69      2.26 o 
   9   8   3       27.73       28.24      4.05 o 
  10   8   3       16.51        9.75      3.08 o 
  11   8   3       13.92       13.25      3.90 o 
 -10   9   3       28.07       23.95      5.94 o 
  -9   9   3       97.57       92.09      8.05 o 
  -8   9   3      148.88      160.98     10.33 o 
  -7   9   3        3.21        3.25      2.89 o 
  -6   9   3       32.34       30.67      6.91 o 
  -5   9   3      139.97      128.04      8.83 o 
  -4   9   3        3.69       -0.28      2.00 o 
  -3   9   3       39.15       40.87      4.37 o 
  -2   9   3       20.19       21.61      4.83 o 
  -1   9   3        2.91        4.16      4.42 o 
   0   9   3        5.96        5.26      2.41 o 
   1   9   3        2.98        0.02      2.53 o 
   2   9   3       40.03       42.51      4.63 o 
   3   9   3       47.10       51.98      5.05 o 
   4   9   3       94.62       85.61      7.51 o 
   5   9   3       58.48       57.21      6.24 o 
   6   9   3       19.44       24.11      4.51 o 
   7   9   3        5.67        2.89      2.93 o 
   8   9   3       80.71      103.30     17.77 o 
  -5  10   3       24.90       40.74      5.69 o 
  -4  10   3        0.59       11.20      7.14 o 
  -3  10   3      190.30      177.76     12.90 o 
  -2  10   3       31.48       36.35      6.69 o 
  -1  10   3       58.52       62.41      8.02 o 
   0  10   3       50.79       38.98      6.63 o 
   1  10   3       11.04        9.40      4.33 o 
   2  10   3        0.30        5.07      2.55 o 
   3  10   3      239.87      263.82     13.96 o 
 -20   0   4        0.19        2.23      3.55 o 
 -19   0   4      388.31      390.62     16.25 o 
 -18   0   4      162.92      144.43     11.13 o 
 -17   0   4      780.82      787.12     26.54 o 
 -16   0   4      802.61      787.79     21.90 o 
 -15   0   4       48.62       37.16      6.68 o 
 -14   0   4       13.00       14.00      3.29 o 
 -13   0   4        0.01        1.65      1.27 o 
 -12   0   4        4.46        5.60      1.88 o 
 -11   0   4      312.24      298.09     11.15 o 
 -10   0   4       72.33       60.17      4.71 o 
  -9   0   4     1407.36     1486.78     26.85 o 
  -8   0   4     2273.75     2785.45     44.44 o 
  -7   0   4     5487.48     6086.97     89.82 o 
  -6   0   4      799.78      847.29     15.66 o 
  -5   0   4      129.43      132.78      4.26 o 
  -4   0   4     2133.34     2292.88     34.88 o 
  -3   0   4        0.01        8.30      1.25 o 
  -2   0   4    16276.94    15250.35    309.96 o 
  -1   0   4      313.53      332.65      4.58 o 
   0   0   4     7625.76     7228.95     86.79 o 
   1   0   4    10004.55     9235.38    113.28 o 
   2   0   4      681.22      595.86     12.88 o 
   3   0   4     2320.42     2276.89     24.98 o 
   4   0   4    19222.57    18115.33    168.91 o 
   5   0   4      185.63      225.31      5.11 o 
   6   0   4      135.22      195.50      4.67 o 
   7   0   4        3.55        2.69      1.12 o 
   8   0   4      131.23      129.64      4.23 o 
   9   0   4      154.07      136.28      4.53 o 
  10   0   4       52.75       43.12      3.24 o 
  11   0   4      870.72      815.66     16.16 o 
  12   0   4       54.76       49.62      5.24 o 
  13   0   4       11.32       15.89      2.91 o 
  14   0   4        0.28        3.10      2.22 o 
  15   0   4      129.66      123.31     15.57 o 
  16   0   4        5.42        8.88      3.85 o 
  17   0   4        0.28       -1.46      3.29 o 
 -20   1   4       27.36       39.98      4.68 o 
 -19   1   4      474.09      539.25     14.87 o 
 -18   1   4       62.84       69.09      6.23 o 
 -17   1   4      153.72      163.94      8.83 o 
 -16   1   4      302.13      312.46      8.19 o 
 -15   1   4      779.98      767.16     11.64 o 
 -14   1   4        0.52        0.73      1.77 o 
 -13   1   4        1.49        2.73      1.33 o 
 -12   1   4        0.00        0.54      1.11 o 
 -11   1   4        4.08        6.60      1.13 o 
 -10   1   4       37.74       34.53      1.91 o 
  -9   1   4        6.42        1.65      0.72 o 
  -8   1   4      177.51      189.35      4.11 o 
  -7   1   4     3175.28     3278.02     32.17 o 
  -6   1   4      618.57      693.22      8.95 o 
  -5   1   4      601.04      558.97      7.58 o 
  -4   1   4     5212.63     5373.94     55.57 o 
  -3   1   4    24187.46    19772.56    273.56 o 
  -2   1   4      213.67      213.11      4.17 o 
  -1   1   4     2586.76     2525.37     24.03 o 
   0   1   4      429.04      417.75      4.40 o 
   1   1   4      542.12      540.83      5.23 o 
   2   1   4       25.19       31.55      1.27 o 
   3   1   4      386.01      421.48      4.96 o 
   4   1   4      592.66      654.25      6.50 o 
   5   1   4      321.68      402.33      4.81 o 
   6   1   4       70.77       82.08      2.21 o 
   7   1   4       38.68       49.17      1.93 o 
   8   1   4      105.66      109.69      2.70 o 
   9   1   4       24.43       29.14      2.00 o 
  10   1   4        2.25        1.64      1.12 o 
  11   1   4       14.52       12.02      1.60 o 
  12   1   4       22.17       20.19      2.00 o 
  13   1   4      202.68      191.10      5.44 o 
  14   1   4       14.67       21.19      2.82 o 
  15   1   4      121.28      136.72      8.97 o 
  16   1   4        1.59        4.39      2.51 o 
  17   1   4        0.81        0.74      2.74 o 
 -20   2   4       16.37       19.87      3.93 o 
 -19   2   4       46.96       63.15      5.65 o 
 -18   2   4        0.76       -0.89      2.08 o 
 -17   2   4        4.40        6.40      2.24 o 
 -16   2   4       10.63       10.42      2.91 o 
 -15   2   4       65.08       75.89      5.19 o 
 -14   2   4      182.44      160.78      6.39 o 
 -13   2   4      441.36      383.58      9.26 o 
 -12   2   4      606.44      620.76     11.81 o 
 -11   2   4      615.53      594.45      9.50 o 
 -10   2   4        5.92       10.45      1.49 o 
  -9   2   4      125.55      129.81      3.66 o 
  -8   2   4      564.50      590.58      8.51 o 
  -7   2   4     1818.69     1919.40     20.39 o 
  -6   2   4      124.55      120.30      2.98 o 
  -5   2   4       15.14       11.81      1.12 o 
  -4   2   4      443.11      512.22      5.72 o 
  -3   2   4      685.97      694.30      7.20 o 
  -2   2   4     7419.15     7348.68     66.41 o 
  -1   2   4       14.04        5.92      0.67 o 
   0   2   4       23.88       32.09      1.25 o 
   1   2   4       26.18       29.46      1.41 o 
   2   2   4     2525.08     2567.03     23.23 o 
   3   2   4      830.95      859.45      9.38 o 
   4   2   4      629.09      656.51      7.25 o 
   5   2   4      278.43      306.56      5.82 o 
   6   2   4      162.62      191.88      3.09 o 
   7   2   4       98.68       93.06      2.83 o 
   8   2   4      297.97      268.07      5.33 o 
   9   2   4      591.23      539.31      8.38 o 
  10   2   4      191.51      192.77      6.94 o 
  11   2   4       97.30       93.32      4.14 o 
  12   2   4        3.62        3.37      1.40 o 
  13   2   4        0.02        1.37      1.45 o 
  14   2   4        5.47       -1.22      1.84 o 
  15   2   4      166.51      176.60      9.08 o 
  16   2   4      314.94      367.33     11.82 o 
  17   2   4        5.15        2.93      3.11 o 
 -19   3   4        0.18        3.37      2.53 o 
 -18   3   4        0.04        0.56      1.91 o 
 -17   3   4       21.93       27.96      3.28 o 
 -16   3   4       70.89       71.20      6.47 o 
 -15   3   4        4.34        5.71      2.21 o 
 -14   3   4      272.08      281.91      8.47 o 
 -13   3   4       32.46       23.59      3.92 o 
 -12   3   4      101.94       90.35      6.40 o 
 -11   3   4       69.14       70.40      5.03 o 
 -10   3   4      191.53      186.11      9.93 o 
  -9   3   4       11.25       11.60      1.59 o 
  -8   3   4      352.02      382.03     10.63 o 
  -7   3   4       41.02       41.46      2.50 o 
  -6   3   4        1.27        1.73      0.75 o 
  -5   3   4       27.75       40.84      2.88 o 
  -4   3   4      193.11      202.12      3.32 o 
  -3   3   4      131.00      140.65      2.75 o 
  -2   3   4      120.87      150.08      2.79 o 
  -1   3   4      226.95      236.39      3.58 o 
   0   3   4      650.14      705.10      9.95 o 
   1   3   4     3856.98     4010.07     40.76 o 
   2   3   4       38.10       37.56      2.92 o 
   3   3   4      799.36      814.22     21.27 o 
   4   3   4      404.05      417.79      7.20 o 
   5   3   4      132.51      128.76      3.89 o 
   6   3   4        0.03       -0.11      0.90 o 
   7   3   4     1205.11     1172.48     15.65 o 
   8   3   4       13.49        8.85      1.83 o 
   9   3   4       62.15       57.64      3.19 o 
  10   3   4       77.66       69.02      3.94 o 
  11   3   4       35.79       38.17      3.34 o 
  12   3   4        1.14        2.40      1.79 o 
  13   3   4        7.22        9.98      2.22 o 
  14   3   4      142.85      137.09      6.63 o 
  15   3   4       16.73       10.59      3.05 o 
  16   3   4       28.12       34.46      4.36 o 
 -18   4   4       71.45       79.71      5.51 o 
 -17   4   4        3.08        2.95      2.41 o 
 -16   4   4       61.16       63.74      5.40 o 
 -15   4   4       12.46       15.97      3.05 o 
 -14   4   4        3.30        0.79      2.46 o 
 -13   4   4      123.14      127.60      6.27 o 
 -12   4   4      171.90      125.70      5.96 o 
 -11   4   4       72.53       94.22      5.23 o 
 -10   4   4      359.41      324.91      8.14 o 
  -9   4   4      327.86      307.73      7.64 o 
  -8   4   4       74.57       71.10      3.15 o 
  -7   4   4       98.57      103.43      3.38 o 
  -6   4   4       20.69       19.43      1.25 o 
  -5   4   4      266.12      262.23      5.18 o 
  -4   4   4     4073.46     4542.57     44.20 o 
  -3   4   4     2275.23     2421.29     22.76 o 
  -2   4   4      751.48      743.85      8.22 o 
  -1   4   4     2227.63     2355.77     22.57 o 
   0   4   4     2390.16     2456.83     21.78 o 
   1   4   4       43.69       49.56      2.37 o 
   2   4   4      316.18      357.80      5.84 o 
   3   4   4      409.30      411.43      6.90 o 
   4   4   4      356.27      364.01      8.02 o 
   5   4   4       82.39       81.91      4.18 o 
   6   4   4        4.80        5.00      1.64 o 
   7   4   4     1548.22     1528.92     19.68 o 
   8   4   4     1115.60     1080.19     15.73 o 
   9   4   4      107.90      107.75      5.25 o 
  10   4   4      942.81      916.87     14.84 o 
  11   4   4      145.22      157.06      7.96 o 
  12   4   4       60.59       63.80      4.44 o 
  13   4   4       36.22       37.18      3.77 o 
  14   4   4      211.12      214.26      7.47 o 
  15   4   4       26.52       29.10      3.68 o 
  16   4   4        0.08        0.47      2.62 o 
 -18   5   4       16.19       12.67      4.25 o 
 -17   5   4        2.05        3.36      2.67 o 
 -16   5   4      322.92      313.89     10.19 o 
 -15   5   4       35.11       41.65      4.44 o 
 -14   5   4        7.98        9.47      2.68 o 
 -13   5   4       15.07       11.66      2.66 o 
 -12   5   4        0.50       -1.57      1.54 o 
 -11   5   4      675.19      567.05     12.13 o 
 -10   5   4      673.97      656.68     12.97 o 
  -9   5   4      588.41      555.50     11.37 o 
  -8   5   4       69.41       62.14      5.07 o 
  -7   5   4      417.60      453.30      8.85 o 
  -6   5   4      191.82      188.26      4.76 o 
  -5   5   4      174.73      189.81      4.73 o 
  -4   5   4       27.76       29.43      1.95 o 
  -3   5   4       22.88       16.53      1.55 o 
  -2   5   4       77.45       85.56      2.65 o 
  -1   5   4     1366.91     1432.95     14.70 o 
   0   5   4      102.46      129.42      3.72 o 
   1   5   4        0.06       -1.03      0.74 o 
   2   5   4       41.45       49.38      2.62 o 
   3   5   4      499.75      514.65     10.93 o 
   4   5   4       30.54       38.30      3.28 o 
   5   5   4      682.83      638.66     12.38 o 
   6   5   4        6.12       11.38      2.21 o 
   7   5   4      668.70      615.65     12.66 o 
   8   5   4      403.49      396.61      8.93 o 
   9   5   4      135.26      129.13      6.19 o 
  10   5   4       68.94       64.01      4.44 o 
  11   5   4      226.56      218.34      7.15 o 
  12   5   4        0.02        1.33      1.91 o 
  13   5   4       31.71       35.09      3.80 o 
  14   5   4       59.43       65.18      5.41 o 
  15   5   4       47.40       43.99      4.52 o 
 -16   6   4       13.40        9.38      4.05 o 
 -15   6   4        0.44       -4.45      2.62 o 
 -14   6   4        4.20        2.33      2.75 o 
 -13   6   4       15.19       15.28      3.74 o 
 -12   6   4       19.74       19.68      3.15 o 
 -11   6   4      184.16      169.96     11.67 o 
 -10   6   4        0.36       -0.37      1.54 o 
  -9   6   4       68.49       56.46      4.34 o 
  -8   6   4      141.94      144.22      6.02 o 
  -7   6   4       30.52       28.50      3.05 o 
  -6   6   4      770.52      809.17     14.80 o 
  -5   6   4     2500.58     2576.44     28.66 o 
  -4   6   4      393.96      411.93      6.99 o 
  -3   6   4     1012.78      989.75     12.32 o 
  -2   6   4      624.00      618.10      8.35 o 
  -1   6   4       64.03       57.47      2.78 o 
   0   6   4      115.83      120.67      4.14 o 
   1   6   4     1048.89     1066.98     13.64 o 
   2   6   4       52.65       49.31      3.38 o 
   3   6   4      429.15      403.14      8.48 o 
   4   6   4       10.53       17.58      3.76 o 
   5   6   4       59.13       56.96      4.92 o 
   6   6   4      554.04      521.73     11.90 o 
   7   6   4      338.51      352.03     10.79 o 
   8   6   4      152.20      145.52      6.27 o 
   9   6   4       43.57       52.05      5.86 o 
  10   6   4       14.98       17.24      3.41 o 
  11   6   4        2.01        1.20      1.91 o 
  12   6   4      104.28      115.45      6.43 o 
  13   6   4        5.44        8.83      2.63 o 
  14   6   4       13.71       13.51      3.53 o 
 -15   7   4       15.23       16.04      5.22 o 
 -14   7   4       10.67       14.44      4.24 o 
 -13   7   4        2.46        2.69      2.74 o 
 -12   7   4       32.58       40.87      6.66 o 
 -11   7   4        7.88        7.89      3.04 o 
 -10   7   4      340.57      327.80     11.93 o 
  -9   7   4      415.32      422.88     13.35 o 
  -8   7   4       98.28       86.85      8.33 o 
  -7   7   4      390.74      389.58     12.23 o 
  -6   7   4      295.18      311.65     15.53 o 
  -5   7   4      180.55      172.27      8.93 o 
  -4   7   4       21.15       20.93      2.39 o 
  -3   7   4       58.52       62.81      4.30 o 
  -2   7   4      130.46      125.77      6.49 o 
  -1   7   4     1097.67     1043.56     12.74 o 
   0   7   4      239.71      233.94      5.87 o 
   1   7   4      183.30      168.58      5.58 o 
   2   7   4      234.92      224.09      6.98 o 
   3   7   4      121.55      104.69      5.26 o 
   4   7   4        4.68        5.67      2.17 o 
   5   7   4      735.90      701.30     14.55 o 
   6   7   4      525.65      529.62     13.94 o 
   7   7   4        3.86        4.00      2.32 o 
   8   7   4      176.42      184.16      8.00 o 
   9   7   4      112.23      113.76      6.28 o 
  10   7   4        2.83        1.59      1.99 o 
  11   7   4       33.57       46.42      6.18 o 
  12   7   4        6.43        3.34      2.79 o 
 -13   8   4        0.54       -2.83      3.14 o 
 -12   8   4      153.59      173.35     11.21 o 
 -11   8   4        2.56        4.39      2.97 o 
 -10   8   4        0.17        1.52      3.73 o 
  -9   8   4        4.37        8.09      3.27 o 
  -8   8   4       65.52       69.03      6.61 o 
  -7   8   4      190.50      176.68     10.47 o 
  -6   8   4      677.86      669.55     17.11 o 
  -5   8   4       80.33       82.16      6.75 o 
  -4   8   4      508.28      505.41     13.98 o 
  -3   8   4        4.85        4.53      2.17 o 
  -2   8   4       15.38       18.95      2.67 o 
  -1   8   4       55.80       55.61      4.41 o 
   0   8   4       11.88       12.89      2.59 o 
   1   8   4       21.09       19.60      4.64 o 
   2   8   4        3.29        4.06      2.27 o 
   3   8   4      167.29      149.57      7.80 o 
   4   8   4      159.17      176.68      7.78 o 
   5   8   4        5.80       10.45      2.86 o 
   6   8   4       42.75       37.02      4.36 o 
   7   8   4       26.11       27.27      3.83 o 
   8   8   4        0.40        2.99      2.12 o 
   9   8   4        2.44        3.81      2.19 o 
  10   8   4        4.92        5.84      3.25 o 
 -10   9   4       15.41       21.01      5.23 o 
  -9   9   4       17.23       23.07      4.56 o 
  -8   9   4        0.62       -2.17      3.10 o 
  -7   9   4      383.90      380.30     13.47 o 
  -6   9   4      160.94      158.58     13.90 o 
  -5   9   4      830.65      870.47     20.68 o 
  -4   9   4        9.28       11.27      3.45 o 
  -3   9   4      104.29      115.81     10.10 o 
  -2   9   4        5.94        7.87      3.88 o 
  -1   9   4       38.41       40.42      4.79 o 
   0   9   4       20.63       23.19      3.44 o 
   1   9   4      201.97      236.52      8.43 o 
   2   9   4       12.66       10.82      3.09 o 
   3   9   4      196.73      183.60     10.12 o 
   4   9   4      141.95      112.68      8.66 o 
   5   9   4       29.39       26.39      5.84 o 
   6   9   4       34.64       32.76      5.19 o 
   7   9   4      166.98      177.05     11.27 o 
  -5  10   4       21.06       23.57      6.35 o 
  -4  10   4      151.77      161.34     12.56 o 
  -3  10   4      121.21      126.48     18.74 o 
  -2  10   4       15.88       21.99      5.65 o 
  -1  10   4       53.58       64.73      8.29 o 
   0  10   4      141.95      129.54     11.11 o 
   1  10   4       10.28        4.71      4.05 o 
   2  10   4        0.30       -1.45      2.25 o 
   3  10   4      144.44      150.89      9.78 o 
 -20   1   5        7.08        8.43      3.87 o 
 -19   1   5       55.39       52.82      5.12 o 
 -18   1   5      101.71      107.20      9.01 o 
 -17   1   5      406.87      403.89     10.81 o 
 -16   1   5        1.42       -0.02      1.59 o 
 -15   1   5       46.94       53.23      8.37 o 
 -14   1   5      127.67      119.18      5.66 o 
 -13   1   5       88.92       78.04      5.12 o 
 -12   1   5       36.65       42.55      2.86 o 
 -11   1   5      776.24      771.32      9.69 o 
 -10   1   5      645.33      663.27      9.73 o 
  -9   1   5     1297.61     1397.04     16.22 o 
  -8   1   5        3.87        6.10      1.04 o 
  -7   1   5        0.10        0.70      0.84 o 
  -6   1   5       18.54       14.49      1.40 o 
  -5   1   5     1152.67     1230.35     14.69 o 
  -4   1   5    10579.74    10292.89    161.28 o 
  -3   1   5      275.86      279.31      4.63 o 
  -2   1   5     3388.57     3338.49     35.14 o 
  -1   1   5      467.14      475.28      5.28 o 
   0   1   5     1680.73     1634.36     13.88 o 
   1   1   5       78.57       67.38      1.66 o 
   2   1   5        0.30        1.09      0.55 o 
   3   1   5        3.74        2.79      0.62 o 
   4   1   5       62.43       52.40      1.68 o 
   5   1   5       91.04       82.20      2.38 o 
   6   1   5     1711.34     1851.34     15.88 o 
   7   1   5      192.93      216.89      3.74 o 
   8   1   5       14.39       16.60      1.39 o 
   9   1   5       25.64       25.63      2.02 o 
  10   1   5       25.23       24.53      2.45 o 
  11   1   5      264.02      242.27      5.32 o 
  12   1   5      236.45      220.56      6.96 o 
  13   1   5      295.28      312.60      7.16 o 
  14   1   5       67.08       79.93      4.90 o 
  15   1   5        1.06        2.32      2.27 o 
  16   1   5      356.77      406.36     13.58 o 
  17   1   5       39.79       42.01      5.56 o 
 -20   2   5        1.19        1.81      2.51 o 
 -19   2   5       39.05       42.46      4.81 o 
 -18   2   5       13.11        8.86      2.94 o 
 -17   2   5      148.91      153.50      6.73 o 
 -16   2   5      154.24      129.81      6.57 o 
 -15   2   5        0.25       -0.96      1.66 o 
 -14   2   5       19.98       16.22      2.67 o 
 -13   2   5       71.89       55.00      4.40 o 
 -12   2   5      107.99       98.51      4.11 o 
 -11   2   5      326.48      288.24      7.10 o 
 -10   2   5      504.41      548.38      8.72 o 
  -9   2   5     1132.23     1165.50     14.33 o 
  -8   2   5      158.29      154.56      3.78 o 
  -7   2   5      560.90      574.92      8.98 o 
  -6   2   5     4138.05     4298.78     41.18 o 
  -5   2   5     2039.10     2109.96     21.37 o 
  -4   2   5     1020.83     1025.15     10.11 o 
  -3   2   5       17.83       14.52      1.54 o 
  -2   2   5     1339.16     1353.92     21.47 o 
  -1   2   5      865.87      920.87      8.78 o 
   0   2   5     1387.67     1469.51     13.09 o 
   1   2   5     1447.04     1368.75     12.53 o 
   2   2   5     2396.25     2586.81     23.65 o 
   3   2   5      238.23      277.81      4.79 o 
   4   2   5      120.84      166.79      2.80 o 
   5   2   5      219.09      266.35      3.84 o 
   6   2   5      652.55      653.42      7.16 o 
   7   2   5      255.52      247.48      4.65 o 
   8   2   5       15.81       23.02      1.82 o 
   9   2   5       14.33       15.92      1.84 o 
  10   2   5      389.82      371.63      6.60 o 
  11   2   5        0.10        0.96      1.20 o 
  12   2   5       59.02       57.92      4.05 o 
  13   2   5        2.76        4.46      1.87 o 
  14   2   5       63.67       56.96      4.89 o 
  15   2   5      120.06      136.56      9.43 o 
  16   2   5      277.31      265.74     23.59 o 
 -19   3   5        1.89        2.44      2.14 o 
 -18   3   5       35.86       30.03      4.09 o 
 -17   3   5        2.08        2.81      2.24 o 
 -16   3   5       37.45       34.43      3.98 o 
 -15   3   5      464.01      487.16     11.68 o 
 -14   3   5      119.86      101.85      5.83 o 
 -13   3   5        3.49       -1.75      1.42 o 
 -12   3   5      304.36      279.69     11.08 o 
 -11   3   5       67.50       83.13      7.40 o 
 -10   3   5       73.27       81.69      3.36 o 
  -9   3   5       18.35       19.59      1.83 o 
  -8   3   5      424.79      453.03      7.38 o 
  -7   3   5       92.41       91.27      3.22 o 
  -6   3   5       91.78       78.49      2.69 o 
  -5   3   5        1.05        1.41      0.54 o 
  -4   3   5      683.06      737.72      8.78 o 
  -3   3   5       77.46       81.44      1.87 o 
  -2   3   5     1037.94     1042.81     10.36 o 
  -1   3   5      318.17      396.46      5.12 o 
   0   3   5      460.81      544.10      8.92 o 
   1   3   5        0.99        0.28      0.56 o 
   2   3   5      572.26      631.73      7.40 o 
   3   3   5      555.44      570.18      7.68 o 
   4   3   5      932.75     1019.68     12.45 o 
   5   3   5      212.54      154.36      4.90 o 
   6   3   5      814.67      756.82     13.60 o 
   7   3   5      128.72      132.49      4.24 o 
   8   3   5     2728.87     2673.63     30.47 o 
   9   3   5     1066.13     1087.40     21.56 o 
  10   3   5       88.50       73.57      6.03 o 
  11   3   5      174.46      165.34      5.92 o 
  12   3   5       15.66       12.29      2.41 o 
  13   3   5        0.24       -0.43      1.70 o 
  14   3   5       16.38       18.03      2.98 o 
  15   3   5        1.36        2.08      2.43 o 
  16   3   5       72.25       83.52      6.41 o 
 -19   4   5      114.12      126.07      7.97 o 
 -18   4   5       53.28       55.74      5.32 o 
 -17   4   5       51.12       56.72      5.14 o 
 -16   4   5       50.20       45.38      4.54 o 
 -15   4   5      109.35      120.24      7.88 o 
 -14   4   5      137.40      134.24      7.41 o 
 -13   4   5       12.74        2.87      1.83 o 
 -12   4   5      932.72      850.67     19.78 o 
 -11   4   5       62.40       56.57      8.14 o 
 -10   4   5      101.34      106.94      7.51 o 
  -9   4   5      236.69      231.58      5.34 o 
  -8   4   5       39.17       45.75      2.70 o 
  -7   4   5        7.17       13.81      1.87 o 
  -6   4   5        0.92        1.29      0.65 o 
  -5   4   5       58.45       68.71      2.42 o 
  -4   4   5      565.29      612.34      8.70 o 
  -3   4   5     1188.17     1337.81     12.62 o 
  -2   4   5       86.89       82.87      2.38 o 
  -1   4   5     1010.01     1058.63     10.95 o 
   0   4   5     1049.39     1198.20     16.98 o 
   1   4   5      336.03      359.01      5.93 o 
   2   4   5      343.19      353.73      6.79 o 
   3   4   5      160.49      160.93      4.01 o 
   4   4   5       81.12       89.52      3.86 o 
   5   4   5     1802.45     1755.22     21.25 o 
   6   4   5      395.22      432.99      8.51 o 
   7   4   5     2092.18     1979.32     24.10 o 
   8   4   5      828.21      772.47     16.98 o 
   9   4   5      124.32      111.92      5.36 o 
  10   4   5       12.89        9.67      2.12 o 
  11   4   5       36.88       36.27      3.51 o 
  12   4   5       28.28       25.61      4.97 o 
  13   4   5        0.36        0.21      1.86 o 
  14   4   5       72.40       69.68      5.07 o 
  15   4   5       99.26       84.83      5.76 o 
 -18   5   5        3.24        1.30      3.16 o 
 -17   5   5       16.91       19.01      4.42 o 
 -16   5   5       80.18       92.35      7.88 o 
 -15   5   5       23.47       17.80      4.00 o 
 -14   5   5        2.62        0.88      2.08 o 
 -13   5   5        0.78        2.09      1.99 o 
 -12   5   5      491.68      444.84     10.82 o 
 -11   5   5      548.27      453.33     10.52 o 
 -10   5   5        6.62        6.22      1.93 o 
  -9   5   5       21.45       27.27      2.91 o 
  -8   5   5      471.41      503.14     10.29 o 
  -7   5   5       59.26       60.17      3.21 o 
  -6   5   5       20.85       17.59      1.85 o 
  -5   5   5      380.63      392.22      7.93 o 
  -4   5   5      476.32      478.64      7.03 o 
  -3   5   5      379.33      405.36      7.21 o 
  -2   5   5       89.38       91.20      3.48 o 
  -1   5   5        0.00        0.27      0.74 o 
   0   5   5       17.16       15.67      1.88 o 
   1   5   5      117.96      120.76      3.78 o 
   2   5   5      220.22      254.53      5.82 o 
   3   5   5       20.26       18.95      2.13 o 
   4   5   5      123.96      116.44      6.93 o 
   5   5   5       19.83       13.39      2.07 o 
   6   5   5       70.19       55.75      3.71 o 
   7   5   5      337.91      350.68      8.21 o 
   8   5   5      486.64      489.26     10.18 o 
   9   5   5      124.94      117.91      5.84 o 
  10   5   5       12.57       10.30      2.35 o 
  11   5   5       19.68       21.37      2.96 o 
  12   5   5        3.91        1.80      2.13 o 
  13   5   5        7.34        9.05      2.62 o 
  14   5   5        2.80        3.21      2.40 o 
 -16   6   5       18.43       21.20      4.66 o 
 -15   6   5        4.81        5.81      5.59 o 
 -14   6   5      152.64      144.30      9.67 o 
 -13   6   5      117.43      113.50      8.45 o 
 -12   6   5        0.45        1.29      2.37 o 
 -11   6   5       24.67       26.72      4.16 o 
 -10   6   5      200.52      191.10      8.59 o 
  -9   6   5      133.63      144.94     10.29 o 
  -8   6   5        4.87        2.42      2.11 o 
  -7   6   5      166.81      156.55      5.99 o 
  -6   6   5      893.61      897.04     13.06 o 
  -5   6   5      998.01     1020.40     14.18 o 
  -4   6   5     3443.19     3382.10     32.26 o 
  -3   6   5     1431.70     1375.19     15.59 o 
  -2   6   5      220.40      216.86      4.32 o 
  -1   6   5      480.90      507.35      7.55 o 
   0   6   5      214.26      221.18      6.13 o 
   1   6   5      150.33      165.67      4.59 o 
   2   6   5       73.33       81.54      4.79 o 
   3   6   5      430.59      444.27      9.07 o 
   4   6   5        7.99        8.95      2.22 o 
   5   6   5      501.50      522.80     11.75 o 
   6   6   5      503.41      477.08     10.08 o 
   7   6   5      234.92      240.21      7.10 o 
   8   6   5      168.62      152.69      6.48 o 
   9   6   5        7.64        5.97      2.19 o 
  10   6   5        0.49       -1.03      1.74 o 
  11   6   5      215.08      229.09      7.92 o 
  12   6   5       51.31       42.37      4.26 o 
  13   6   5       60.77       61.25      5.07 o 
 -15   7   5        0.01        0.18      3.60 o 
 -14   7   5       84.20       89.43      8.06 o 
 -13   7   5        3.76        2.66      2.76 o 
 -12   7   5      129.82      125.24      9.01 o 
 -11   7   5       13.22        7.33      3.00 o 
 -10   7   5       57.11       58.44      9.89 o 
  -9   7   5       33.78       33.22      4.60 o 
  -8   7   5       38.69       35.31      4.51 o 
  -7   7   5        1.25        2.67      2.08 o 
  -6   7   5        0.07        0.34      2.04 o 
  -5   7   5        0.52        0.40      1.60 o 
  -4   7   5       35.88       41.30      3.57 o 
  -3   7   5       54.73       50.30      3.92 o 
  -2   7   5      111.37      106.77      4.41 o 
  -1   7   5       33.91       28.27      2.73 o 
   0   7   5      307.91      289.42      7.54 o 
   1   7   5       43.63       34.87      3.14 o 
   2   7   5      133.97      122.34      5.39 o 
   3   7   5        5.73        5.69      1.88 o 
   4   7   5       15.61       15.47      2.81 o 
   5   7   5      174.55      189.03     11.86 o 
   6   7   5     1177.93     1090.82     17.98 o 
   7   7   5       38.09       41.51      3.87 o 
   8   7   5      220.12      221.26      7.56 o 
   9   7   5       61.76       73.78      5.20 o 
  10   7   5      120.45      136.69      7.11 o 
  11   7   5       66.84       72.19      5.46 o 
 -13   8   5      114.97      143.12     17.32 o 
 -12   8   5       24.84       25.97      4.80 o 
 -11   8   5       16.87       13.22      7.36 o 
 -10   8   5       38.43       56.40      6.37 o 
  -9   8   5       12.50       16.27      3.82 o 
  -8   8   5      149.49      140.72      9.21 o 
  -7   8   5      825.54      771.25     18.90 o 
  -6   8   5     1905.44     1797.64     32.09 o 
  -5   8   5        0.83       -1.15      2.17 o 
  -4   8   5       27.65       32.80      4.77 o 
  -3   8   5       26.89       33.85      3.78 o 
  -2   8   5        4.01        5.09      2.12 o 
  -1   8   5        8.63        3.76      2.30 o 
   0   8   5        2.21        2.00      2.02 o 
   1   8   5      401.43      383.98      9.46 o 
   2   8   5      158.78      151.12      7.85 o 
   3   8   5      315.05      306.70     15.68 o 
   4   8   5      295.53      284.81     11.42 o 
   5   8   5       61.19       68.84      6.72 o 
   6   8   5      189.79      193.57      8.58 o 
   7   8   5      234.59      234.82     10.26 o 
   8   8   5        1.88        3.39      2.39 o 
   9   8   5        9.71       11.29      4.80 o 
 -10   9   5       58.37       60.81      6.90 o 
  -9   9   5      111.32      100.41      8.82 o 
  -8   9   5       15.39       19.79      5.37 o 
  -7   9   5      207.80      186.82     10.92 o 
  -6   9   5      112.17      106.94     10.23 o 
  -5   9   5      221.20      208.30     11.41 o 
  -4   9   5      223.75      255.43     11.93 o 
  -3   9   5      165.60      169.95     12.47 o 
  -2   9   5        5.42        7.70      3.87 o 
  -1   9   5       27.81       35.53      4.65 o 
   0   9   5       38.58       36.75      4.90 o 
   1   9   5       74.05       80.46      5.96 o 
   2   9   5       51.28       49.93      4.40 o 
   3   9   5       38.29       49.65      6.00 o 
   4   9   5       26.14       27.24      4.81 o 
   5   9   5      172.64      168.16      9.01 o 
   6   9   5       64.29       82.68     10.37 o 
   7   9   5        9.60       15.64      4.05 o 
  -5  10   5       98.25       98.97     13.15 o 
  -4  10   5       71.74       62.86     10.11 o 
  -3  10   5      152.75      135.11     11.61 o 
  -2  10   5        1.54       -0.12      3.55 o 
  -1  10   5       27.02       24.70      9.24 o 
   0  10   5       23.79       38.34      6.77 o 
   1  10   5      207.92      211.14      9.12 o 
 -20   0   6        1.08       -0.46      3.13 o 
 -19   0   6      930.89      898.63     25.66 o 
 -18   0   6       39.51       40.49      6.09 o 
 -17   0   6     1226.16     1249.78     29.81 o 
 -16   0   6      625.02      595.68     29.36 o 
 -15   0   6       84.91       61.96      5.10 o 
 -14   0   6      157.35      154.05      6.45 o 
 -13   0   6     2555.94     2401.67     42.77 o 
 -12   0   6      118.34      112.76     12.04 o 
 -11   0   6        0.40        3.39      1.82 o 
 -10   0   6      113.91      121.12      5.67 o 
  -9   0   6       36.81       44.95      4.72 o 
  -8   0   6      239.49      286.66      9.96 o 
  -7   0   6     1551.97     1611.90     27.31 o 
  -6   0   6      120.96      103.64      9.44 o 
  -5   0   6       40.66       49.97      4.43 o 
  -4   0   6       43.67       33.43      2.37 o 
  -3   0   6       20.69       22.26      1.85 o 
  -2   0   6     1075.48     1136.37     13.27 o 
  -1   0   6     1329.07     1358.34     18.18 o 
   0   0   6      156.49      153.71      3.91 o 
   1   0   6     4754.31     5191.92     62.30 o 
   2   0   6     1853.17     1901.94     21.63 o 
   3   0   6    10917.95    10949.93    215.86 o 
   4   0   6      111.50      112.49      4.10 o 
   5   0   6     1317.22     1361.42     17.28 o 
   6   0   6      228.45      214.73      5.17 o 
   7   0   6      232.80      282.87      7.71 o 
   8   0   6      151.64      150.20      4.66 o 
   9   0   6      444.70      364.90      7.91 o 
  10   0   6      595.08      497.77     11.92 o 
  11   0   6       11.55        5.98      2.24 o 
  12   0   6        1.02        2.29      2.00 o 
  13   0   6       47.86       52.10      5.03 o 
  14   0   6      160.24      185.17      8.25 o 
  15   0   6      329.04      359.31     21.40 o 
  16   0   6       56.49       74.59     11.85 o 
 -20   1   6       65.85       77.57     10.73 o 
 -19   1   6       27.40       30.45      4.66 o 
 -18   1   6      349.02      356.07     13.94 o 
 -17   1   6        5.29        3.23      2.16 o 
 -16   1   6       35.17       27.42      3.07 o 
 -15   1   6      185.05      159.22      6.94 o 
 -14   1   6      344.12      301.27      7.08 o 
 -13   1   6       43.34       41.12      3.00 o 
 -12   1   6      197.48      212.44      5.38 o 
 -11   1   6        1.92        0.42      0.94 o 
 -10   1   6     1174.63     1230.37     21.43 o 
  -9   1   6     1759.76     1827.55     22.43 o 
  -8   1   6       78.46       57.73      2.77 o 
  -7   1   6      180.32      188.76      4.29 o 
  -6   1   6     2811.18     2908.29     31.89 o 
  -5   1   6     2436.22     2491.38     27.38 o 
  -4   1   6      111.25      108.30      2.94 o 
  -3   1   6      272.46      281.11      4.90 o 
  -2   1   6       80.02       86.09      2.85 o 
  -1   1   6      870.82      913.54      9.18 o 
   0   1   6        0.88        0.62      0.47 o 
   1   1   6     1355.78     1447.09     12.96 o 
   2   1   6     2301.77     2427.66     20.53 o 
   3   1   6      177.04      175.16      3.49 o 
   4   1   6       18.08       19.34      1.18 o 
   5   1   6      184.42      199.98      3.19 o 
   6   1   6       10.58        9.33      0.99 o 
   7   1   6        0.02        1.26      0.70 o 
   8   1   6      169.12      163.64      3.61 o 
   9   1   6      273.59      256.84      4.77 o 
  10   1   6       82.31       69.18      3.00 o 
  11   1   6      388.41      335.39      5.93 o 
  12   1   6       78.67       71.16      3.91 o 
  13   1   6       13.35       22.75      4.10 o 
  14   1   6      178.88      198.53      7.50 o 
  15   1   6      253.61      262.96      9.06 o 
  16   1   6       35.49       41.14      5.45 o 
 -20   2   6        7.68        7.55      3.00 o 
 -19   2   6       11.48        9.60      2.97 o 
 -18   2   6       36.65       36.91      3.81 o 
 -17   2   6        1.91        3.06      2.23 o 
 -16   2   6      124.67      131.13      6.58 o 
 -15   2   6       33.79       43.00      3.90 o 
 -14   2   6        8.40       20.56      2.73 o 
 -13   2   6        0.87       -1.52      1.29 o 
 -12   2   6       30.42       40.33      2.81 o 
 -11   2   6      131.49      120.12      4.00 o 
 -10   2   6      651.25      710.96     10.36 o 
  -9   2   6     2203.26     2416.71     25.72 o 
  -8   2   6       81.96       68.93      3.65 o 
  -7   2   6     3261.89     3292.28     32.67 o 
  -6   2   6     2468.35     2529.72     25.50 o 
  -5   2   6       45.81       51.31      2.21 o 
  -4   2   6      424.22      532.17      9.91 o 
  -3   2   6      100.77       94.19      2.79 o 
  -2   2   6      858.58      984.59     14.55 o 
  -1   2   6      644.76      720.60      7.39 o 
   0   2   6     2006.78     2114.60     18.13 o 
   1   2   6     2260.04     2214.39     19.08 o 
   2   2   6     1240.77     1380.21     13.23 o 
   3   2   6       96.25       83.43      2.26 o 
   4   2   6      983.34     1031.61     10.71 o 
   5   2   6      147.90      167.96      3.08 o 
   6   2   6       86.63       86.69      2.43 o 
   7   2   6       45.04       50.72      2.58 o 
   8   2   6       11.59       14.86      1.57 o 
   9   2   6       17.45       14.65      1.69 o 
  10   2   6      371.41      359.98      8.61 o 
  11   2   6       64.89       68.29      3.79 o 
  12   2   6       12.61       12.41      2.37 o 
  13   2   6        3.78        1.23      2.68 o 
  14   2   6       22.99       31.43      3.95 o 
  15   2   6        8.16        9.65      2.92 o 
  16   2   6       34.25       43.62      4.76 o 
 -19   3   6        3.27        7.95      2.83 o 
 -18   3   6       12.46       13.13      3.15 o 
 -17   3   6       37.41       38.77      4.27 o 
 -16   3   6        5.43        5.65      2.36 o 
 -15   3   6       42.60       48.82      4.31 o 
 -14   3   6      379.10      346.57      9.26 o 
 -13   3   6      195.45      150.59      8.96 o 
 -12   3   6      232.76      204.55      6.41 o 
 -11   3   6      360.16      357.69      7.09 o 
 -10   3   6       22.77       22.25      2.03 o 
  -9   3   6        1.55        1.58      0.99 o 
  -8   3   6     1370.30     1415.59     16.60 o 
  -7   3   6        5.40       20.44      1.86 o 
  -6   3   6       19.00       18.61      1.50 o 
  -5   3   6       99.34       92.84      2.83 o 
  -4   3   6      166.90      182.62      3.14 o 
  -3   3   6      341.76      327.66      5.61 o 
  -2   3   6       83.79       85.80      2.29 o 
  -1   3   6      600.23      618.99      7.06 o 
   0   3   6     1286.93     1311.76     14.15 o 
   1   3   6      134.81      144.56      3.01 o 
   2   3   6       34.84       35.11      1.79 o 
   3   3   6        0.08        1.25      0.73 o 
   4   3   6      193.92      177.04      3.88 o 
   5   3   6      408.66      420.89     10.25 o 
   6   3   6       60.23       64.23      3.96 o 
   7   3   6       84.35       77.76      4.05 o 
   8   3   6       77.33       88.57      4.49 o 
   9   3   6       92.07       94.34      5.97 o 
  10   3   6      134.35      118.30      6.99 o 
  11   3   6        3.88        4.44      1.77 o 
  12   3   6       80.49       79.42      4.91 o 
  13   3   6      790.79      822.49     28.41 o 
  14   3   6       50.51       56.38      7.01 o 
  15   3   6       29.10       39.37      5.31 o 
 -19   4   6       12.69       20.75      4.66 o 
 -18   4   6       25.90       32.45      5.13 o 
 -17   4   6        4.28        7.95      2.72 o 
 -16   4   6       85.64       85.17      5.93 o 
 -15   4   6        3.25        1.80      2.09 o 
 -14   4   6        6.77        8.76      2.38 o 
 -13   4   6      345.26      301.82      8.47 o 
 -12   4   6      228.21      254.45      7.51 o 
 -11   4   6      337.89      348.77      9.27 o 
 -10   4   6     1047.48      996.60     15.90 o 
  -9   4   6      753.37      767.74     22.36 o 
  -8   4   6       37.05       43.22      3.89 o 
  -7   4   6        3.08        2.00      0.91 o 
  -6   4   6       18.74       17.39      2.26 o 
  -5   4   6     1363.46     1365.59     15.19 o 
  -4   4   6        7.71        4.74      0.88 o 
  -3   4   6      339.23      308.99      5.07 o 
  -2   4   6       31.82       29.13      2.26 o 
  -1   4   6      211.81      272.91      4.09 o 
   0   4   6       20.52       29.91      1.70 o 
   1   4   6      157.40      162.95      3.51 o 
   2   4   6      634.91      641.97      8.64 o 
   3   4   6       63.83       53.64      2.61 o 
   4   4   6       12.12       11.80      3.50 o 
   5   4   6     2126.05     2092.23     27.43 o 
   6   4   6      899.17      882.27     21.67 o 
   7   4   6      693.65      643.50     11.49 o 
   8   4   6     2309.37     2236.17     27.12 o 
   9   4   6      462.45      466.14      9.86 o 
  10   4   6      102.41       82.57      4.84 o 
  11   4   6      126.73      108.08      5.70 o 
  12   4   6      164.59      153.85      7.00 o 
  13   4   6        1.34        3.11      2.07 o 
  14   4   6       12.05       13.08      2.78 o 
  15   4   6       56.43       63.29      5.75 o 
 -18   5   6        4.27        1.40      2.41 o 
 -17   5   6        5.77        3.51      3.62 o 
 -16   5   6       65.66       58.48     13.69 o 
 -15   5   6      200.25      198.47     14.13 o 
 -14   5   6        5.10       10.27      3.20 o 
 -13   5   6       50.90       58.70      5.83 o 
 -12   5   6      447.95      388.14     12.34 o 
 -11   5   6        4.86        9.04      2.60 o 
 -10   5   6       58.05       66.09      4.32 o 
  -9   5   6        5.79        7.53      1.89 o 
  -8   5   6      127.57      123.85      4.30 o 
  -7   5   6       38.09       48.87      3.36 o 
  -6   5   6     2229.68     2194.20     24.44 o 
  -5   5   6       76.46       76.43      3.24 o 
  -4   5   6      126.97      139.39      3.10 o 
  -3   5   6       35.89       32.89      1.78 o 
  -2   5   6       39.59       45.43      2.01 o 
  -1   5   6       52.44       54.85      2.19 o 
   0   5   6      390.36      426.89      6.14 o 
   1   5   6        6.87       11.41      1.88 o 
   2   5   6      254.60      257.48      5.60 o 
   3   5   6      446.08      452.44      8.62 o 
   4   5   6        7.58        4.33      1.52 o 
   5   5   6        1.11        2.94      1.48 o 
   6   5   6        6.10        5.42      1.74 o 
   7   5   6       36.08       39.11      3.35 o 
   8   5   6      118.86      119.61      5.97 o 
   9   5   6       62.25       59.63      4.27 o 
  10   5   6        0.20        2.20      1.84 o 
  11   5   6      215.91      227.58      7.51 o 
  12   5   6      135.37      124.02     10.85 o 
  13   5   6        0.27       -0.74      2.23 o 
  14   5   6       17.65       17.31      4.07 o 
 -17   6   6       32.94       26.48      7.48 o 
 -16   6   6       80.05       90.76      8.22 o 
 -15   6   6        0.00        0.99      2.79 o 
 -14   6   6       15.42       13.78      3.80 o 
 -13   6   6       62.36       64.43      6.50 o 
 -12   6   6      105.43       94.87      7.49 o 
 -11   6   6        8.33        8.89      4.42 o 
 -10   6   6      181.59      174.54      8.45 o 
  -9   6   6        0.00        0.89      2.00 o 
  -8   6   6        8.21        6.06      2.34 o 
  -7   6   6      874.66      915.03     19.01 o 
  -6   6   6        1.34        2.18      1.59 o 
  -5   6   6      123.25      146.19      5.50 o 
  -4   6   6     1118.63     1107.89     17.14 o 
  -3   6   6        0.14       -1.12      1.11 o 
  -2   6   6      339.41      311.29      9.66 o 
  -1   6   6       21.60       23.06      2.52 o 
   0   6   6      124.13      121.47      3.87 o 
   1   6   6      136.60      179.52      4.97 o 
   2   6   6      352.43      325.82      6.84 o 
   3   6   6      313.65      299.26      7.30 o 
   4   6   6        6.51        3.41      1.56 o 
   5   6   6       16.02       13.58      2.45 o 
   6   6   6      800.60      761.92     17.70 o 
   7   6   6       53.51       55.40      4.49 o 
   8   6   6        3.92        5.16      2.01 o 
   9   6   6      151.29      161.21      7.58 o 
  10   6   6      145.29      158.99      7.36 o 
  11   6   6      174.96      171.89      7.63 o 
  12   6   6      372.64      334.07      9.74 o 
 -15   7   6      230.44      266.62     14.33 o 
 -14   7   6       17.34       21.35      4.57 o 
 -13   7   6      156.80      169.42     10.70 o 
 -12   7   6      108.47      101.51      8.58 o 
 -11   7   6      155.03      160.91      9.92 o 
 -10   7   6      492.07      487.51     14.67 o 
  -9   7   6        2.99        3.77      2.57 o 
  -8   7   6       50.14       52.93      5.83 o 
  -7   7   6       60.77       57.35      5.48 o 
  -6   7   6      180.81      178.07      8.38 o 
  -5   7   6       69.20       70.29      8.25 o 
  -4   7   6       38.45       41.40      3.64 o 
  -3   7   6       55.86       46.90      5.55 o 
  -2   7   6       18.95       21.23      2.89 o 
  -1   7   6       10.56       11.08      2.02 o 
   0   7   6        8.60        9.03      2.08 o 
   1   7   6        2.21       -1.22      1.60 o 
   2   7   6       33.84       42.55      3.65 o 
   3   7   6      227.83      200.59     10.44 o 
   4   7   6       32.40       24.15      3.43 o 
   5   7   6        2.63        2.07      2.09 o 
   6   7   6      330.33      310.40      8.83 o 
   7   7   6        1.11        1.18      1.83 o 
   8   7   6      288.29      299.74      8.73 o 
   9   7   6      117.53      135.39      8.29 o 
  10   7   6        1.11        2.48      2.23 o 
  11   7   6      125.63      151.99      9.93 o 
 -13   8   6       25.11       30.70      6.30 o 
 -12   8   6       29.29       30.74      5.19 o 
 -11   8   6       11.97       18.31      4.22 o 
 -10   8   6       28.49       24.40      4.50 o 
  -9   8   6      188.97      214.62     11.17 o 
  -8   8   6      217.93      243.36     10.31 o 
  -7   8   6     1027.67      920.82     22.44 o 
  -6   8   6        1.48        1.13      3.37 o 
  -5   8   6      185.45      189.81     10.76 o 
  -4   8   6       11.84        7.38      3.50 o 
  -3   8   6       22.12       23.37      3.19 o 
  -2   8   6      157.19      169.97      8.46 o 
  -1   8   6       56.83       55.18      5.45 o 
   0   8   6        5.11        7.16      2.47 o 
   1   8   6        9.65       10.42      2.18 o 
   2   8   6      327.94      291.37      7.51 o 
   3   8   6        0.81        0.80      1.74 o 
   4   8   6      379.55      380.79     11.10 o 
   5   8   6      225.55      198.60      9.27 o 
   6   8   6       60.56       51.56      5.10 o 
   7   8   6        0.73        0.92      2.36 o 
   8   8   6        0.63        5.58      2.73 o 
   9   8   6       26.39       24.14      5.88 o 
 -10   9   6       12.94       12.03      4.31 o 
  -9   9   6       43.40       40.28      7.15 o 
  -8   9   6      649.15      701.59     23.75 o 
  -7   9   6      430.81      450.61     18.41 o 
  -6   9   6        0.66        2.14      3.32 o 
  -5   9   6      246.06      260.39     11.06 o 
  -4   9   6      267.09      283.10     16.81 o 
  -3   9   6        0.04        2.47      3.34 o 
  -2   9   6       11.76       10.15      4.56 o 
  -1   9   6       10.32       10.17      3.13 o 
   0   9   6        5.42       11.24      3.33 o 
   1   9   6       13.24       22.18      3.67 o 
   2   9   6        0.44       -1.13      1.61 o 
   3   9   6      129.54      116.89      6.54 o 
   4   9   6      434.07      432.18     11.05 o 
   5   9   6       51.64       45.13      4.36 o 
   6   9   6       65.97       62.40      6.69 o 
  -4  10   6       92.97      121.75     11.33 o 
  -3  10   6      163.64      163.46     13.00 o 
  -2  10   6        8.09        3.60      4.30 o 
  -1  10   6      155.37      148.62     12.34 o 
   0  10   6       26.77       32.89      6.52 o 
 -20   1   7        0.00       -1.20      2.34 o 
 -19   1   7        4.23        4.36      2.39 o 
 -18   1   7       37.37       29.91      4.87 o 
 -17   1   7      376.20      363.37      8.97 o 
 -16   1   7      492.73      475.65     11.15 o 
 -15   1   7       20.45       13.27      2.10 o 
 -14   1   7      135.83      104.58      4.78 o 
 -13   1   7        9.93       16.85      2.01 o 
 -12   1   7      137.56      136.54      4.43 o 
 -11   1   7       13.54       13.90      1.70 o 
 -10   1   7       45.57       45.46      2.90 o 
  -9   1   7       60.31       44.06      2.70 o 
  -8   1   7        9.72       20.80      1.82 o 
  -7   1   7      779.98      844.49     11.64 o 
  -6   1   7      148.61      166.96      8.46 o 
  -5   1   7     1499.79     1645.41     19.09 o 
  -4   1   7       62.11       58.18      4.34 o 
  -3   1   7      342.77      348.56      5.93 o 
  -2   1   7        5.90        5.68      0.68 o 
  -1   1   7      360.15      385.13      5.81 o 
   0   1   7       17.78       12.73      1.02 o 
   1   1   7     2295.68     2498.09     21.15 o 
   2   1   7     2074.64     2181.46     18.97 o 
   3   1   7      506.44      577.94      6.84 o 
   4   1   7       40.17       41.04      1.73 o 
   5   1   7       69.60       77.63      2.32 o 
   6   1   7      687.01      660.69      8.41 o 
   7   1   7      180.60      171.04      3.32 o 
   8   1   7      259.88      248.11      4.63 o 
   9   1   7       72.28       56.79      2.70 o 
  10   1   7        1.75        2.76      1.09 o 
  11   1   7      115.98       95.94      5.92 o 
  12   1   7        0.85        2.27      1.70 o 
  13   1   7       55.93       70.73      9.34 o 
  14   1   7       12.04       20.82      3.33 o 
  15   1   7       27.74       23.37      3.76 o 
 -20   2   7       22.57       19.75      3.69 o 
 -19   2   7       34.14       32.41      4.14 o 
 -18   2   7        4.50        4.45      2.73 o 
 -17   2   7       38.27       35.43      5.91 o 
 -16   2   7        0.99        1.34      1.81 o 
 -15   2   7      149.26      137.33      6.40 o 
 -14   2   7      366.99      338.03      8.74 o 
 -13   2   7       19.68       15.21      2.01 o 
 -12   2   7      297.12      280.81      6.31 o 
 -11   2   7      305.39      345.39      6.83 o 
 -10   2   7       26.31       31.80      2.68 o 
  -9   2   7     1002.49     1043.96     13.17 o 
  -8   2   7      646.33      687.27      9.42 o 
  -7   2   7     1939.10     1936.80     24.87 o 
  -6   2   7     1018.24      997.37     15.20 o 
  -5   2   7       48.42       54.94      2.10 o 
  -4   2   7        1.94        1.65      0.67 o 
  -3   2   7      933.25     1110.56     14.19 o 
  -2   2   7     7949.39     8364.29     77.00 o 
  -1   2   7     2337.69     2462.07     20.86 o 
   0   2   7      751.86      755.07      8.06 o 
   1   2   7       61.76       81.59      2.30 o 
   2   2   7     5519.92     5543.68     47.95 o 
   3   2   7      188.29      192.07      3.73 o 
   4   2   7        0.55        1.29      0.69 o 
   5   2   7      272.12      259.82      3.87 o 
   6   2   7      261.23      260.57      4.99 o 
   7   2   7       23.96       23.11      1.90 o 
   8   2   7      202.21      188.50      4.54 o 
   9   2   7       17.96       13.00      1.71 o 
  10   2   7        0.30        2.26      1.26 o 
  11   2   7        1.20       -0.47      1.23 o 
  12   2   7        5.29        4.43      2.27 o 
  13   2   7      275.07      284.82      9.15 o 
  14   2   7      168.60      181.46      7.97 o 
  15   2   7       50.42       58.81      8.07 o 
 -20   3   7       29.83       26.54      4.79 o 
 -19   3   7       81.63       99.40      8.24 o 
 -18   3   7       16.09       11.79      2.96 o 
 -17   3   7       22.19       23.86      3.80 o 
 -16   3   7        7.38        5.46      2.23 o 
 -15   3   7      421.77      422.50     10.53 o 
 -14   3   7      442.71      366.69      9.40 o 
 -13   3   7       32.53       12.95      2.37 o 
 -12   3   7      259.39      230.25      6.77 o 
 -11   3   7        0.90        0.37      1.11 o 
 -10   3   7        9.34        6.34      1.43 o 
  -9   3   7       75.06       77.25      3.80 o 
  -8   3   7       38.98       35.09      2.21 o 
  -7   3   7      129.59      113.82      3.20 o 
  -6   3   7      224.97      223.95      4.05 o 
  -5   3   7       39.78       39.79      1.51 o 
  -4   3   7       53.04       55.40      2.31 o 
  -3   3   7      367.96      421.49      6.38 o 
  -2   3   7      537.99      596.39      7.27 o 
  -1   3   7       76.78       54.16      1.89 o 
   0   3   7       46.75       64.34      2.18 o 
   1   3   7        0.75        1.80      0.73 o 
   2   3   7      113.59      129.85      3.01 o 
   3   3   7      188.86      207.20      3.94 o 
   4   3   7      268.49      289.75      4.85 o 
   5   3   7     1864.04     1814.00     21.53 o 
   6   3   7     2707.30     2542.53     28.60 o 
   7   3   7       30.67       29.64      2.75 o 
   8   3   7      121.50      109.27      4.90 o 
   9   3   7        3.56        2.52      1.57 o 
  10   3   7       15.36       14.97      2.44 o 
  11   3   7       30.21       32.76      3.32 o 
  12   3   7      173.16      195.59      5.98 o 
  13   3   7       42.72       50.61      4.27 o 
  14   3   7       65.49       85.43      7.06 o 
  15   3   7        8.64        6.58      2.99 o 
 -19   4   7       15.13       16.64      4.39 o 
 -18   4   7       25.44       25.61      4.74 o 
 -17   4   7       52.43       52.35      7.76 o 
 -16   4   7        0.67       -2.39      2.14 o 
 -15   4   7       80.00       83.36      6.87 o 
 -14   4   7      118.24      104.05      5.66 o 
 -13   4   7       27.75       18.17      2.79 o 
 -12   4   7      441.71      431.26      9.86 o 
 -11   4   7      109.07      110.15      5.18 o 
 -10   4   7      174.04      180.54      6.10 o 
  -9   4   7      799.34      785.45     12.22 o 
  -8   4   7        3.98        3.24      1.15 o 
  -7   4   7       72.21       72.79      3.05 o 
  -6   4   7        7.84       10.35      1.08 o 
  -5   4   7       62.05       52.17      2.00 o 
  -4   4   7      195.42      175.84      4.06 o 
  -3   4   7      101.26       95.14      3.22 o 
  -2   4   7       33.65       51.20      1.99 o 
  -1   4   7      601.87      649.41      8.49 o 
   0   4   7     5134.88     5242.50     46.47 o 
   1   4   7      232.76      227.11      4.06 o 
   2   4   7        0.01        1.46      0.80 o 
   3   4   7        0.03       -1.37      0.87 o 
   4   4   7      104.94       98.10      4.67 o 
   5   4   7      408.06      395.11      8.12 o 
   6   4   7      141.71      127.30      4.99 o 
   7   4   7      192.68      180.41      8.10 o 
   8   4   7       51.01       45.29      3.57 o 
   9   4   7      742.71      707.94     14.31 o 
  10   4   7      215.97      189.74      8.30 o 
  11   4   7      124.36      119.30      6.86 o 
  12   4   7        1.62        0.16      1.59 o 
  13   4   7       38.57       42.75      4.31 o 
  14   4   7       14.34       14.48      2.96 o 
 -18   5   7       10.35       18.08      4.29 o 
 -17   5   7       22.71       20.12      4.81 o 
 -16   5   7      110.61      108.87      8.60 o 
 -15   5   7        5.36        6.66      3.48 o 
 -14   5   7       19.82       15.98      3.58 o 
 -13   5   7       33.15       22.24      5.09 o 
 -12   5   7       10.84        5.68      2.59 o 
 -11   5   7      560.27      512.82     24.08 o 
 -10   5   7      138.91      120.52      9.14 o 
  -9   5   7      102.16       98.42      9.65 o 
  -8   5   7      103.90      109.03      6.18 o 
  -7   5   7      396.12      399.98      8.85 o 
  -6   5   7       57.98       61.30      3.89 o 
  -5   5   7     1144.59     1185.16     14.85 o 
  -4   5   7      830.26      839.39     11.58 o 
  -3   5   7      114.31      113.21      3.69 o 
  -2   5   7        1.29        0.85      1.21 o 
  -1   5   7      342.94      344.76      5.70 o 
   0   5   7        5.71        6.84      1.43 o 
   1   5   7        0.10       -0.51      0.75 o 
   2   5   7       12.78        8.18      1.60 o 
   3   5   7      385.66      366.14      8.55 o 
   4   5   7      281.28      248.76      9.11 o 
   5   5   7       22.21       21.76      2.47 o 
   6   5   7        4.59        5.22      1.81 o 
   7   5   7        1.14       -0.12      1.47 o 
   8   5   7       22.19       26.11      3.06 o 
   9   5   7        9.29       10.27      2.29 o 
  10   5   7      114.70      114.86      6.11 o 
  11   5   7      144.38      144.80      9.28 o 
  12   5   7        3.86       -0.27      1.93 o 
  13   5   7       88.17       91.51      5.98 o 
 -17   6   7        9.05        9.15      4.31 o 
 -16   6   7        1.14        0.00      2.74 o 
 -15   6   7      206.47      196.67     11.52 o 
 -14   6   7      137.06      105.08      8.25 o 
 -13   6   7       86.89       82.17      7.09 o 
 -12   6   7      714.21      689.97     17.84 o 
 -11   6   7       37.68       24.83      4.07 o 
 -10   6   7        5.55        8.80      2.74 o 
  -9   6   7      111.56      120.31      7.65 o 
  -8   6   7      169.26      169.13      8.70 o 
  -7   6   7       83.71       78.29      5.96 o 
  -6   6   7      719.22      732.96     13.28 o 
  -5   6   7       47.44       40.95      3.42 o 
  -4   6   7      629.47      636.84     12.69 o 
  -3   6   7      399.16      389.37      7.88 o 
  -2   6   7      181.62      180.46      5.25 o 
  -1   6   7      263.45      283.76      8.87 o 
   0   6   7        0.02        1.81      1.24 o 
   1   6   7      235.07      236.54      5.97 o 
   2   6   7       76.96       70.85      3.89 o 
   3   6   7      228.92      194.46      6.33 o 
   4   6   7        0.02        0.78      1.44 o 
   5   6   7      562.65      541.59     10.81 o 
   6   6   7       56.35       54.54      4.13 o 
   7   6   7       47.12       52.17      4.12 o 
   8   6   7        6.68       11.33      2.48 o 
   9   6   7        1.10        1.32      1.95 o 
  10   6   7        0.91        1.67      2.04 o 
  11   6   7      135.43      126.74      6.83 o 
  12   6   7      104.59       96.85     10.93 o 
 -15   7   7        0.18        3.56      3.02 o 
 -14   7   7        2.26        2.95      3.35 o 
 -13   7   7       19.33       24.72      6.34 o 
 -12   7   7        7.68        6.04      2.91 o 
 -11   7   7        0.18        0.31      2.40 o 
 -10   7   7        9.05       15.00      3.53 o 
  -9   7   7       37.93       37.41      4.76 o 
  -8   7   7       11.06        9.26      2.97 o 
  -7   7   7      731.30      716.30     33.49 o 
  -6   7   7      446.23      455.87     10.59 o 
  -5   7   7       55.48       65.35      5.31 o 
  -4   7   7        0.25       -2.23      1.50 o 
  -3   7   7        5.08        3.67      1.96 o 
  -2   7   7       43.11       48.87      3.64 o 
  -1   7   7       82.14       83.35      5.09 o 
   0   7   7       20.07       21.78      2.44 o 
   1   7   7      140.06      137.28      5.42 o 
   2   7   7        2.41        2.59      1.56 o 
   3   7   7       86.65       79.82      4.91 o 
   4   7   7      107.30       80.82      5.09 o 
   5   7   7      108.53      108.74      6.68 o 
   6   7   7      118.14      127.92      7.42 o 
   7   7   7        0.31        0.70      2.15 o 
   8   7   7       14.22       15.58      3.28 o 
   9   7   7        7.91        5.75      2.68 o 
  10   7   7       14.99       16.61      3.88 o 
 -13   8   7        9.99        5.64      4.34 o 
 -12   8   7        1.10       -1.02      2.57 o 
 -11   8   7        6.62        2.77      2.93 o 
 -10   8   7       24.35       26.25      6.36 o 
  -9   8   7       63.79       74.39      8.70 o 
  -8   8   7       29.91       22.89      5.36 o 
  -7   8   7      271.58      289.14     13.89 o 
  -6   8   7      641.96      650.26     35.18 o 
  -5   8   7      476.29      510.47     18.01 o 
  -4   8   7       22.30       29.32      3.58 o 
  -3   8   7       18.49       20.17      3.68 o 
  -2   8   7      222.39      227.19      9.22 o 
  -1   8   7        9.09        7.81      4.32 o 
   0   8   7       15.16        9.52      2.53 o 
   1   8   7      354.69      354.04      8.31 o 
   2   8   7        1.26        1.48      1.71 o 
   3   8   7       68.50       61.89      4.71 o 
   4   8   7      190.65      185.32      7.42 o 
   5   8   7      580.47      543.83     12.38 o 
   6   8   7      812.59      802.98     15.73 o 
   7   8   7       35.85       34.78      3.96 o 
   8   8   7       69.94       63.61      6.71 o 
 -10   9   7       29.52       29.99      6.49 o 
  -9   9   7       12.72       13.64      4.98 o 
  -8   9   7      178.59      189.30     13.96 o 
  -7   9   7       54.27       53.00     10.93 o 
  -6   9   7       48.11       41.32      5.58 o 
  -5   9   7      565.15      536.25     19.99 o 
  -4   9   7      169.89      176.06     13.16 o 
  -3   9   7       72.68       72.37      8.42 o 
  -2   9   7        8.18        9.64      3.31 o 
  -1   9   7      155.89      152.77      9.28 o 
   0   9   7      102.83      103.48      7.73 o 
   1   9   7       66.67       68.96      6.54 o 
   2   9   7       31.01       29.75      3.96 o 
   3   9   7      287.45      315.66      9.35 o 
   4   9   7       98.83       93.22      6.12 o 
   5   9   7      120.25      104.33      8.34 o 
 -21   0   8      131.09      126.42     11.19 o 
 -20   0   8      186.93      190.46     12.12 o 
 -19   0   8      567.62      581.83     22.73 o 
 -18   0   8     1303.68     1294.72     63.94 o 
 -17   0   8        3.03        0.45      3.57 o 
 -16   0   8       71.80       47.61      4.73 o 
 -15   0   8      158.82      133.19     10.69 o 
 -14   0   8       30.67       29.08      4.15 o 
 -13   0   8      129.10       95.26      6.74 o 
 -12   0   8       45.74       35.74      4.04 o 
 -11   0   8        1.87        8.33      2.21 o 
 -10   0   8      207.21      207.73      7.51 o 
  -9   0   8        5.54        3.62      2.33 o 
  -8   0   8     1734.23     1720.86     29.74 o 
  -7   0   8       84.51       61.70      3.65 o 
  -6   0   8     1366.47     1493.01     25.47 o 
  -5   0   8      730.46      892.96     21.74 o 
  -4   0   8     5219.69     5762.87     84.56 o 
  -3   0   8      541.76      633.74      9.90 o 
  -2   0   8      597.04      619.87     12.57 o 
  -1   0   8     1103.27     1142.48     16.61 o 
   0   0   8      274.20      317.30      7.43 o 
   1   0   8        0.20       -0.02      0.72 o 
   2   0   8     1100.78     1234.26     15.69 o 
   3   0   8       43.57       31.88      2.19 o 
   4   0   8      260.26      263.99      5.73 o 
   5   0   8       25.40       39.33      3.16 o 
   6   0   8      164.29      149.91      5.67 o 
   7   0   8      144.68      142.80      5.51 o 
   8   0   8      331.64      248.33      6.46 o 
   9   0   8      142.55      126.27      7.34 o 
  10   0   8      550.38      448.27     11.63 o 
  11   0   8      146.48      132.78      9.35 o 
  12   0   8      114.64      135.82      9.76 o 
  13   0   8      480.54      515.48     20.94 o 
  14   0   8      317.84      378.04     18.74 o 
  15   0   8      342.16      482.66     25.84 o 
 -20   1   8      216.11      198.21      9.13 o 
 -19   1   8      119.18      115.36      7.02 o 
 -18   1   8        4.27        7.45      2.17 o 
 -17   1   8       80.73       62.45      4.80 o 
 -16   1   8      653.54      577.26     13.65 o 
 -15   1   8      199.68      150.10      5.28 o 
 -14   1   8      310.77      258.01      6.49 o 
 -13   1   8      152.27      152.70      6.08 o 
 -12   1   8       80.46       98.92      3.89 o 
 -11   1   8      136.00      141.41      4.60 o 
 -10   1   8       56.22       61.68      3.36 o 
  -9   1   8      184.46      162.23      4.44 o 
  -8   1   8      179.00      174.73      4.39 o 
  -7   1   8       29.69       36.35      2.85 o 
  -6   1   8      467.82      463.61      7.33 o 
  -5   1   8     1497.30     1598.71     18.77 o 
  -4   1   8       34.41       48.32      1.40 o 
  -3   1   8      421.27      486.78      6.35 o 
  -2   1   8      626.52      627.26      7.78 o 
  -1   1   8      619.96      626.43      7.31 o 
   0   1   8      442.15      463.57      5.82 o 
   1   1   8      312.50      328.07      4.66 o 
   2   1   8       41.24       62.43      2.30 o 
   3   1   8       78.67       82.12      2.14 o 
   4   1   8        2.57        2.41      0.75 o 
   5   1   8      137.94      138.41      2.99 o 
   6   1   8        0.91        2.51      0.88 o 
   7   1   8       37.21       21.30      1.62 o 
   8   1   8       77.69       50.51      2.94 o 
   9   1   8      256.26      206.99      5.26 o 
  10   1   8       49.78       42.73      4.40 o 
  11   1   8       33.91       35.00      3.95 o 
  12   1   8        7.23        6.77      2.09 o 
  13   1   8      151.11      150.09      6.88 o 
  14   1   8       29.39       48.02      5.50 o 
  15   1   8       49.14       57.37      8.58 o 
 -20   2   8       52.63       62.14      5.53 o 
 -19   2   8       25.38       20.05      3.55 o 
 -18   2   8        2.75        2.28      2.20 o 
 -17   2   8      192.13      164.25      7.48 o 
 -16   2   8       52.11       52.96      4.43 o 
 -15   2   8      134.62      125.81      6.00 o 
 -14   2   8        0.11        0.03      1.22 o 
 -13   2   8      108.75       98.67      4.35 o 
 -12   2   8       32.03       26.25      2.41 o 
 -11   2   8       74.35       76.71      4.15 o 
 -10   2   8      576.39      528.86      8.49 o 
  -9   2   8      990.21      977.89     12.56 o 
  -8   2   8      333.08      336.41      5.90 o 
  -7   2   8      378.37      386.63      6.10 o 
  -6   2   8     1854.01     1965.79     20.49 o 
  -5   2   8      264.03      281.71      4.93 o 
  -4   2   8      286.97      336.70      5.41 o 
  -3   2   8     1172.52     1422.97     17.70 o 
  -2   2   8      231.84      252.70      4.87 o 
  -1   2   8     2510.27     2636.62     22.42 o 
   0   2   8      351.29      368.39      4.99 o 
   1   2   8        5.42        1.98      0.77 o 
   2   2   8      336.96      339.41      5.37 o 
   3   2   8      353.16      320.22      5.35 o 
   4   2   8        7.55        6.90      1.09 o 
   5   2   8      605.19      552.96      7.38 o 
   6   2   8       65.88       55.89      2.80 o 
   7   2   8       35.57       38.18      2.43 o 
   8   2   8      147.42      115.72      4.03 o 
   9   2   8      477.92      425.87      7.43 o 
  10   2   8       78.18       67.84      3.51 o 
  11   2   8       81.12       91.78      4.49 o 
  12   2   8      125.43      139.41      8.88 o 
  13   2   8       93.68      130.09      7.35 o 
  14   2   8        0.00       -1.18      2.88 o 
  15   2   8       16.51       17.87      5.61 o 
 -20   3   8      180.79      207.13     16.52 o 
 -19   3   8        1.87        5.51      3.30 o 
 -18   3   8        0.25        0.98      2.44 o 
 -17   3   8        0.41        0.56      2.32 o 
 -16   3   8        6.28        8.44      2.88 o 
 -15   3   8       20.80       13.37      2.55 o 
 -14   3   8        2.15        0.99      1.67 o 
 -13   3   8      820.13      703.23     13.16 o 
 -12   3   8      281.74      268.82      6.29 o 
 -11   3   8       35.12       35.91      2.61 o 
 -10   3   8      393.00      426.41      8.46 o 
  -9   3   8      190.15      180.99      4.50 o 
  -8   3   8      599.56      639.26      9.22 o 
  -7   3   8      681.69      787.37     10.30 o 
  -6   3   8        6.94        2.49      1.04 o 
  -5   3   8     1631.06     1649.65     18.82 o 
  -4   3   8     1243.54     1314.19     15.54 o 
  -3   3   8      331.65      366.83      6.98 o 
  -2   3   8     1361.66     1434.20     14.55 o 
  -1   3   8      309.14      282.11      4.35 o 
   0   3   8      571.84      563.22      6.97 o 
   1   3   8       78.38       86.10      4.32 o 
   2   3   8        0.02        2.43      0.86 o 
   3   3   8       17.80       19.88      1.63 o 
   4   3   8      395.88      396.83      6.93 o 
   5   3   8        5.28        6.24      1.45 o 
   6   3   8       18.90       17.21      1.99 o 
   7   3   8      158.61      166.27      4.84 o 
   8   3   8       14.13       11.24      1.83 o 
   9   3   8        5.05        4.50      1.61 o 
  10   3   8        0.95        1.47      1.54 o 
  11   3   8       14.25       15.15      2.33 o 
  12   3   8      408.99      433.01      9.23 o 
  13   3   8        0.55        2.32      2.32 o 
  14   3   8        4.63        7.64      3.00 o 
 -19   4   8       13.74       14.83      4.28 o 
 -18   4   8       49.02       46.84      9.09 o 
 -17   4   8        0.11        3.80      2.73 o 
 -16   4   8      236.02      253.99     10.59 o 
 -15   4   8      222.20      190.82      9.18 o 
 -14   4   8       94.20       88.64     10.37 o 
 -13   4   8       13.75        8.69      3.49 o 
 -12   4   8        6.95        3.65      2.27 o 
 -11   4   8       86.54       90.05      6.25 o 
 -10   4   8       11.69       14.58      2.28 o 
  -9   4   8        5.39        4.52      1.74 o 
  -8   4   8      294.97      289.71     10.12 o 
  -7   4   8      213.75      221.78      6.67 o 
  -6   4   8      662.99      645.26      9.28 o 
  -5   4   8        3.37        8.91      1.30 o 
  -4   4   8      531.06      581.42      8.60 o 
  -3   4   8      865.23      916.67     10.98 o 
  -2   4   8      142.51      155.60      4.78 o 
  -1   4   8      918.58      952.99     10.54 o 
   0   4   8     3050.19     3080.79     27.05 o 
   1   4   8       11.73       18.21      1.57 o 
   2   4   8      504.41      490.18      7.07 o 
   3   4   8     2365.07     2275.67     23.72 o 
   4   4   8     1784.66     1705.81     19.28 o 
   5   4   8        8.56        9.98      1.71 o 
   6   4   8        2.59        2.97      1.38 o 
   7   4   8       24.25       26.81      2.55 o 
   8   4   8      117.02      111.55      5.58 o 
   9   4   8        9.61        9.79      2.00 o 
  10   4   8      176.55      157.27      6.68 o 
  11   4   8       40.22       39.67      3.45 o 
  12   4   8       44.59       58.09      4.19 o 
  13   4   8        1.05        0.44      1.89 o 
 -18   5   8      127.69      134.35      9.89 o 
 -17   5   8        2.77        5.55      5.00 o 
 -16   5   8        0.67        0.04      2.44 o 
 -15   5   8        3.03        7.47      3.05 o 
 -14   5   8       34.61       43.34      5.32 o 
 -13   5   8      134.68      129.05     12.14 o 
 -12   5   8      351.64      364.52     11.86 o 
 -11   5   8      321.60      300.62     11.79 o 
 -10   5   8       18.56       20.62      3.40 o 
  -9   5   8        1.57        1.62      1.63 o 
  -8   5   8       58.53       56.94      4.01 o 
  -7   5   8        6.00        6.57      1.84 o 
  -6   5   8      497.38      466.29     10.86 o 
  -5   5   8      555.73      578.05      9.88 o 
  -4   5   8      372.52      376.64      7.57 o 
  -3   5   8     1412.89     1414.76     19.70 o 
  -2   5   8      439.12      410.00     11.31 o 
  -1   5   8      114.78      119.45      4.63 o 
   0   5   8      246.38      258.91      8.00 o 
   1   5   8        4.06        1.10      1.05 o 
   2   5   8      340.55      351.85      6.37 o 
   3   5   8       16.93       19.51      2.11 o 
   4   5   8       39.22       52.10      3.35 o 
   5   5   8      202.25      186.86      5.30 o 
   6   5   8      112.13      115.96      5.26 o 
   7   5   8        6.90        4.93      1.34 o 
   8   5   8        1.60        2.43      1.35 o 
   9   5   8       33.67       26.57      3.53 o 
  10   5   8       51.75       60.99      4.66 o 
  11   5   8       57.85       54.81      4.10 o 
  12   5   8        6.56        3.53      2.04 o 
 -17   6   8       13.86       14.60      4.68 o 
 -16   6   8       48.14       42.56     11.47 o 
 -15   6   8        0.15        0.69      2.10 o 
 -14   6   8        0.82        1.03      1.91 o 
 -13   6   8      319.87      276.68     37.55 o 
 -12   6   8       61.12       65.55      6.27 o 
 -11   6   8       18.45       21.56      4.88 o 
 -10   6   8        3.16        3.76      4.20 o 
  -9   6   8        4.96        3.49      3.38 o 
  -8   6   8      260.37      258.78     10.18 o 
  -7   6   8      281.27      292.66      8.71 o 
  -6   6   8      199.87      195.27      7.14 o 
  -5   6   8      194.22      181.70      7.19 o 
  -4   6   8       23.62       31.15      3.73 o 
  -3   6   8       25.81       23.45      2.42 o 
  -2   6   8      975.60      970.39     15.58 o 
  -1   6   8      327.00      295.48      8.28 o 
   0   6   8       15.62       13.30      2.45 o 
   1   6   8      486.03      432.04      9.12 o 
   2   6   8      363.25      325.98      7.38 o 
   3   6   8       48.25       49.96      3.89 o 
   4   6   8      593.06      591.68     11.73 o 
   5   6   8      309.74      295.44      8.16 o 
   6   6   8      260.77      258.25      9.08 o 
   7   6   8      172.55      163.65      7.76 o 
   8   6   8       55.11       60.68      4.65 o 
   9   6   8        6.20        8.27      2.44 o 
  10   6   8       29.60       34.37      3.55 o 
  11   6   8        9.38       13.43      2.89 o 
 -15   7   8       32.49       30.57      6.29 o 
 -14   7   8       26.87       32.12      5.11 o 
 -13   7   8       19.10       21.70      4.42 o 
 -12   7   8      140.09      155.00      9.87 o 
 -11   7   8       91.02       88.24      7.34 o 
 -10   7   8       22.52       28.32      4.49 o 
  -9   7   8        3.20        5.65      2.70 o 
  -8   7   8       11.19       10.45      3.04 o 
  -7   7   8      114.79      106.05      9.34 o 
  -6   7   8      687.83      717.46     16.26 o 
  -5   7   8        5.49        3.86      2.29 o 
  -4   7   8        1.90        0.84      1.88 o 
  -3   7   8       16.44       18.59      2.91 o 
  -2   7   8       76.87       73.44      4.76 o 
  -1   7   8       53.33       49.61      4.12 o 
   0   7   8      171.22      174.38      8.01 o 
   1   7   8       14.99       17.14      2.67 o 
   2   7   8       29.70       26.94      2.83 o 
   3   7   8       11.59        6.00      2.07 o 
   4   7   8      100.65       92.64      5.50 o 
   5   7   8       57.05       42.05      3.97 o 
   6   7   8       11.34       10.42      2.53 o 
   7   7   8       65.64       70.34      6.21 o 
   8   7   8       40.05       41.07      4.12 o 
   9   7   8       14.88       14.07      2.96 o 
  10   7   8       18.58       16.54      5.12 o 
 -13   8   8        7.09        8.01      8.29 o 
 -12   8   8       13.65        9.61      5.07 o 
 -11   8   8       34.85       51.17      6.27 o 
 -10   8   8       55.32       65.31      8.26 o 
  -9   8   8       57.64       72.97     14.93 o 
  -8   8   8      202.79      223.70     16.06 o 
  -7   8   8        4.65        2.58      6.10 o 
  -6   8   8        0.88       -1.56      3.00 o 
  -5   8   8      215.41      209.42      9.57 o 
  -4   8   8       41.82       43.87      4.39 o 
  -3   8   8      404.13      387.61     12.26 o 
  -2   8   8       10.75        9.32      3.01 o 
  -1   8   8        9.46        8.38      4.23 o 
   0   8   8       21.99       22.45      3.53 o 
   1   8   8        2.33        3.87      2.30 o 
   2   8   8       61.64       54.85      4.41 o 
   3   8   8        2.26        0.58      2.02 o 
   4   8   8      164.96      168.85      7.78 o 
   5   8   8        5.00        5.86      2.51 o 
   6   8   8      598.81      595.11     13.44 o 
   7   8   8      118.35      113.37      6.77 o 
 -10   9   8      162.81      155.11     20.28 o 
  -9   9   8      271.62      282.92     27.22 o 
  -8   9   8      274.12      226.33     16.24 o 
  -7   9   8        0.02        1.31      3.60 o 
  -6   9   8        4.78        8.65      3.40 o 
  -5   9   8      375.17      347.21     16.10 o 
  -4   9   8      553.10      538.36     35.76 o 
  -3   9   8       18.88       24.14      4.54 o 
  -2   9   8       31.65       31.73      4.93 o 
  -1   9   8        4.00        3.91      4.66 o 
   0   9   8       14.21       19.44      4.14 o 
   1   9   8        8.11       14.95      3.74 o 
   2   9   8        8.71        5.87      3.09 o 
   3   9   8       11.54        9.64      3.03 o 
   4   9   8      173.99      182.65      9.13 o 
 -20   1   9       85.91       79.42      6.10 o 
 -19   1   9       23.92       21.84      3.54 o 
 -18   1   9       62.04       57.84      4.40 o 
 -17   1   9      175.39      161.30      8.30 o 
 -16   1   9       69.35       63.41      4.68 o 
 -15   1   9        2.94       -0.30      1.29 o 
 -14   1   9      164.22      138.93      4.85 o 
 -13   1   9      488.26      471.95      8.75 o 
 -12   1   9        3.13        7.19      1.65 o 
 -11   1   9       97.27      110.99      5.62 o 
 -10   1   9      249.98      241.11      5.79 o 
  -9   1   9      398.37      361.83      7.08 o 
  -8   1   9       17.02        9.53      1.37 o 
  -7   1   9        2.15        1.33      0.83 o 
  -6   1   9     1132.80     1198.41     15.18 o 
  -5   1   9     1567.87     1572.41     18.69 o 
  -4   1   9     3368.27     3649.81     31.71 o 
  -3   1   9       83.43       71.05      1.97 o 
  -2   1   9      152.02      165.74      3.15 o 
  -1   1   9      321.28      332.30      5.40 o 
   0   1   9        1.27        6.33      0.89 o 
   1   1   9      174.67      159.33      3.21 o 
   2   1   9      105.07      110.80      2.77 o 
   3   1   9        7.59       14.08      1.28 o 
   4   1   9      238.54      263.23      4.63 o 
   5   1   9      193.30      171.65      5.97 o 
   6   1   9       51.86       44.75      2.40 o 
   7   1   9      232.97      191.06      4.80 o 
   8   1   9      282.30      240.62      5.61 o 
   9   1   9      116.87      110.42      4.58 o 
  10   1   9       71.97       67.53      4.26 o 
  11   1   9      158.68      146.28      6.16 o 
  12   1   9       11.27        9.84      3.14 o 
  13   1   9      121.68      121.41      7.06 o 
  14   1   9        5.90        7.21      3.19 o 
 -20   2   9       53.43       54.27      6.30 o 
 -19   2   9       40.14       54.35      7.39 o 
 -18   2   9       26.01       32.73      3.94 o 
 -17   2   9        0.36        1.47      1.88 o 
 -16   2   9       49.71       57.21      4.50 o 
 -15   2   9       10.94       10.52      2.61 o 
 -14   2   9      192.62      180.96      5.46 o 
 -13   2   9        0.97        1.22      1.22 o 
 -12   2   9      276.51      264.31      6.13 o 
 -11   2   9       22.09       22.15      2.10 o 
 -10   2   9      212.16      181.88      4.58 o 
  -9   2   9      128.16      128.07      3.65 o 
  -8   2   9      412.22      443.34      6.98 o 
  -7   2   9     4713.08     4731.19     45.55 o 
  -6   2   9       38.68       53.04      2.94 o 
  -5   2   9       65.18       93.43      5.29 o 
  -4   2   9     2924.26     3139.09     31.13 o 
  -3   2   9       54.38       60.08      2.73 o 
  -2   2   9      177.07      213.48      3.86 o 
  -1   2   9       28.10       31.25      1.60 o 
   0   2   9        9.66       17.77      2.01 o 
   1   2   9       55.55       37.77      1.99 o 
   2   2   9      193.51      156.67      3.61 o 
   3   2   9      139.74      172.38      3.90 o 
   4   2   9       79.92       75.79      2.78 o 
   5   2   9      197.29      186.02      4.61 o 
   6   2   9       66.82       66.58      3.32 o 
   7   2   9       54.84       56.35      3.37 o 
   8   2   9      680.43      602.48      9.75 o 
   9   2   9       70.85       47.80      3.21 o 
  10   2   9       24.95       18.83      2.34 o 
  11   2   9      277.91      257.56      7.90 o 
  12   2   9       52.01       60.77      5.05 o 
  13   2   9        0.79       -1.59      2.02 o 
  14   2   9      104.70      113.61     10.17 o 
 -20   3   9      116.12      143.41     12.88 o 
 -19   3   9       75.81       83.53      9.41 o 
 -18   3   9       10.38       19.28      4.12 o 
 -17   3   9      648.26      559.08     15.92 o 
 -16   3   9        0.32       -0.82      3.01 o 
 -15   3   9      123.07      123.53      7.94 o 
 -14   3   9       13.90       15.19      3.24 o 
 -13   3   9        1.25        2.01      1.67 o 
 -12   3   9       13.49       14.91      2.32 o 
 -11   3   9      996.37     1005.45     16.21 o 
 -10   3   9      360.79      371.30      8.46 o 
  -9   3   9      238.91      265.05      6.81 o 
  -8   3   9       14.71       13.95      2.02 o 
  -7   3   9      476.31      464.44      8.89 o 
  -6   3   9      276.13      272.88      5.26 o 
  -5   3   9      264.73      285.30      5.34 o 
  -4   3   9      478.35      504.86     10.71 o 
  -3   3   9      325.09      286.17      7.31 o 
  -2   3   9      574.79      599.99      9.05 o 
  -1   3   9       48.29       41.93      1.89 o 
   0   3   9      644.00      680.03      8.13 o 
   1   3   9      158.33      177.36      6.68 o 
   2   3   9      279.11      280.05      5.18 o 
   3   3   9     1207.31     1158.17     13.39 o 
   4   3   9      442.87      431.83      8.05 o 
   5   3   9      524.21      459.66      8.64 o 
   6   3   9      976.95      916.79     13.71 o 
   7   3   9        1.27       -1.01      1.14 o 
   8   3   9       42.63       39.49      3.01 o 
   9   3   9       19.40       16.04      2.27 o 
  10   3   9       32.23       27.44      3.66 o 
  11   3   9      279.09      279.71      7.87 o 
  12   3   9       13.81       21.96      4.99 o 
  13   3   9       71.44       84.87      6.19 o 
 -19   4   9        3.45        1.36      2.85 o 
 -18   4   9      298.97      332.27     12.90 o 
 -17   4   9       18.24       21.22      4.20 o 
 -16   4   9      593.24      557.47     16.29 o 
 -15   4   9       10.31       11.34      3.19 o 
 -14   4   9      323.21      306.96     10.85 o 
 -13   4   9        4.02        3.56      3.53 o 
 -12   4   9      179.68      170.56      7.91 o 
 -11   4   9       16.13       18.32      2.52 o 
 -10   4   9       96.24       97.39      4.85 o 
  -9   4   9      331.62      333.38      8.14 o 
  -8   4   9     1126.48     1090.17     17.14 o 
  -7   4   9      268.06      294.63      7.19 o 
  -6   4   9      139.36      146.61      3.92 o 
  -5   4   9      303.60      321.76     10.24 o 
  -4   4   9       46.96       64.83      3.04 o 
  -3   4   9        6.17        6.21      1.37 o 
  -2   4   9       95.09       84.38      3.81 o 
  -1   4   9      491.04      502.34      7.94 o 
   0   4   9      547.10      583.48      8.76 o 
   1   4   9      131.59      140.73      3.65 o 
   2   4   9        2.21        2.14      1.27 o 
   3   4   9     1877.98     1846.65     22.05 o 
   4   4   9      238.40      235.62      6.06 o 
   5   4   9     1034.69      975.34     13.36 o 
   6   4   9       15.05       17.99      2.40 o 
   7   4   9       90.79       95.80      4.55 o 
   8   4   9        5.69        7.52      1.82 o 
   9   4   9       19.18       23.75      3.36 o 
  10   4   9       20.81       15.96      2.39 o 
  11   4   9      509.04      521.30     10.51 o 
  12   4   9      222.37      250.00      7.30 o 
  13   4   9       36.56       40.54      5.15 o 
 -18   5   9       25.57       22.20      4.63 o 
 -17   5   9        0.11        3.10      2.95 o 
 -16   5   9        4.60        3.04      2.80 o 
 -15   5   9       11.69       16.88      3.81 o 
 -14   5   9      162.68      149.87      9.27 o 
 -13   5   9       71.47       71.55      6.33 o 
 -12   5   9      101.68       84.47      6.79 o 
 -11   5   9        0.01        5.16      2.29 o 
 -10   5   9      172.37      164.66      6.20 o 
  -9   5   9      141.04      147.24      5.94 o 
  -8   5   9     1133.11     1163.11     20.44 o 
  -7   5   9     3084.21     3063.78     37.50 o 
  -6   5   9     1045.89     1043.19     16.30 o 
  -5   5   9      397.21      405.86      8.41 o 
  -4   5   9      149.19      160.25      5.10 o 
  -3   5   9       34.17       30.70      2.57 o 
  -2   5   9      228.93      218.99      7.23 o 
  -1   5   9      143.32      120.46      4.79 o 
   0   5   9        0.55        0.50      0.83 o 
   1   5   9      768.26      726.32     13.45 o 
   2   5   9       94.04       73.12      4.70 o 
   3   5   9       41.49       48.94      4.75 o 
   4   5   9       99.92       98.34      5.10 o 
   5   5   9       14.40        9.64      2.20 o 
   6   5   9      158.89      167.04      6.94 o 
   7   5   9        0.46        2.36      1.61 o 
   8   5   9       10.58        7.65      2.01 o 
   9   5   9       14.71       19.52      2.66 o 
  10   5   9        1.64        5.11      2.09 o 
  11   5   9      201.64      222.38      7.14 o 
  12   5   9        1.45        4.30      2.25 o 
 -17   6   9       38.37       39.58      7.00 o 
 -16   6   9        9.07        9.00      3.61 o 
 -15   6   9        7.31        8.47      3.55 o 
 -14   6   9      272.98      270.17     11.34 o 
 -13   6   9       78.96       76.56      6.86 o 
 -12   6   9        4.51        7.33      2.78 o 
 -11   6   9      219.77      195.91     24.59 o 
 -10   6   9        1.03        0.27      1.40 o 
  -9   6   9       27.03       33.87      5.13 o 
  -8   6   9      375.49      389.83     12.61 o 
  -7   6   9      416.46      372.48     37.29 o 
  -6   6   9      112.21      111.64      8.18 o 
  -5   6   9      365.22      369.96     13.34 o 
  -4   6   9      155.21      160.64      6.05 o 
  -3   6   9       16.59        9.34      1.90 o 
  -2   6   9      258.92      249.33      6.63 o 
  -1   6   9      241.53      252.78      6.55 o 
   0   6   9      284.80      257.22      6.97 o 
   1   6   9       37.55       44.79      3.54 o 
   2   6   9        7.52        3.62      1.89 o 
   3   6   9      337.93      319.29      9.24 o 
   4   6   9      501.80      502.24     14.01 o 
   5   6   9      651.29      665.15     14.59 o 
   6   6   9        1.40        1.77      1.56 o 
   7   6   9       38.96       38.26      5.50 o 
   8   6   9      108.82      114.97     10.31 o 
   9   6   9       94.86      112.35      6.39 o 
  10   6   9       15.56       14.74      3.08 o 
 -15   7   9        1.91        5.70      4.06 o 
 -14   7   9      238.47      248.75     20.09 o 
 -13   7   9       71.45       65.53      6.73 o 
 -12   7   9       60.18       57.22      6.73 o 
 -11   7   9       46.50       49.72      7.78 o 
 -10   7   9        0.17        2.51      2.36 o 
  -9   7   9       25.72       23.81      5.35 o 
  -8   7   9        1.25       -0.48      2.82 o 
  -7   7   9      847.51      853.37     18.47 o 
  -6   7   9      631.20      635.75     15.29 o 
  -5   7   9      324.59      299.62     13.74 o 
  -4   7   9        3.40        1.57      2.05 o 
  -3   7   9       31.41       32.72      4.09 o 
  -2   7   9        3.06        3.70      2.24 o 
  -1   7   9       46.25       51.42      5.93 o 
   0   7   9        5.07        2.35      2.08 o 
   1   7   9       44.46       44.74      4.02 o 
   2   7   9        2.84        4.18      2.15 o 
   3   7   9        0.74       -0.47      1.76 o 
   4   7   9      202.31      202.01      7.47 o 
   5   7   9      120.11      113.22      6.31 o 
   6   7   9        0.78        1.39      1.92 o 
   7   7   9        0.43        0.27      1.94 o 
   8   7   9      142.03      151.44      8.17 o 
   9   7   9      211.44      229.76     29.56 o 
 -13   8   9       51.92       56.49      9.03 o 
 -12   8   9       91.81       96.88     10.42 o 
 -11   8   9        2.45       12.64      4.57 o 
 -10   8   9       28.43       20.68      5.60 o 
  -9   8   9       28.77       30.07      6.07 o 
  -8   8   9        6.10        7.79      4.51 o 
  -7   8   9       57.72       64.76      7.91 o 
  -6   8   9      297.33      264.23     18.92 o 
  -5   8   9       92.90       91.05      6.03 o 
  -4   8   9       51.99       49.70      5.52 o 
  -3   8   9      347.37      333.75     11.62 o 
  -2   8   9      388.89      385.02     12.51 o 
  -1   8   9       16.36       17.90      3.92 o 
   0   8   9       12.42       10.06      2.67 o 
   1   8   9       17.06       18.16      3.27 o 
   2   8   9        7.72        4.24      2.35 o 
   3   8   9       12.53       15.41      3.33 o 
   4   8   9      312.78      311.12     10.18 o 
   5   8   9      351.00      340.47      9.94 o 
   6   8   9      481.11      447.29     11.64 o 
   7   8   9      177.90      179.03     25.97 o 
  -9   9   9       66.60       56.62     10.80 o 
  -8   9   9       14.24       26.74      8.54 o 
  -7   9   9       58.60       72.42     11.66 o 
  -6   9   9      239.40      256.77     30.50 o 
  -5   9   9      223.40      242.62     14.47 o 
  -4   9   9      142.42      145.65     15.17 o 
  -3   9   9      295.15      285.70     11.26 o 
  -2   9   9      457.03      445.59     14.28 o 
  -1   9   9       39.17       49.15      5.95 o 
   0   9   9        0.63        1.69      2.89 o 
   1   9   9       19.95       14.33      4.04 o 
   2   9   9        1.77        4.03      4.39 o 
   3   9   9       25.29       21.33      4.45 o 
 -21   0  10      996.20      988.14     28.09 o 
 -20   0  10        1.09        5.87      3.75 o 
 -19   0  10      278.99      221.18     20.85 o 
 -18   0  10       12.44       11.85      5.32 o 
 -17   0  10      214.46      216.35      8.72 o 
 -16   0  10       10.14        7.40      3.16 o 
 -15   0  10      228.51      209.39      9.54 o 
 -14   0  10        3.19        4.73      2.37 o 
 -13   0  10      783.88      771.00     18.73 o 
 -12   0  10     3042.25     2971.13     50.29 o 
 -11   0  10      139.30      133.11      6.35 o 
 -10   0  10      348.84      324.25     12.32 o 
  -9   0  10      333.34      342.90      9.74 o 
  -8   0  10      326.05      334.04     11.41 o 
  -7   0  10      409.68      424.18     10.48 o 
  -6   0  10     1147.00     1238.71     22.31 o 
  -5   0  10     1684.44     1971.79     32.55 o 
  -4   0  10     2406.94     2635.57     33.75 o 
  -3   0  10      978.22     1116.54     16.19 o 
  -2   0  10      235.24      290.66      6.79 o 
  -1   0  10      984.20     1124.49     17.32 o 
   0   0  10      428.87      392.53      8.44 o 
   1   0  10      268.26      278.51      5.85 o 
   2   0  10     1007.38     1143.46     15.48 o 
   3   0  10      149.58      125.95      4.06 o 
   4   0  10        2.72        3.41      1.28 o 
   5   0  10      700.46      701.63     11.61 o 
   6   0  10      293.01      202.34      5.77 o 
   7   0  10     3653.25     2976.81     41.52 o 
   8   0  10      228.50      238.71     21.22 o 
   9   0  10       49.27       56.02      6.29 o 
  10   0  10        0.90        3.12      2.98 o 
  11   0  10       22.68       29.67      5.19 o 
  12   0  10       24.69       28.92      6.56 o 
  13   0  10      154.56      167.69     11.89 o 
  14   0  10      209.77      235.98     15.90 o 
 -21   1  10        3.31        5.59      4.18 o 
 -20   1  10      318.93      299.07     11.71 o 
 -19   1  10       10.91       11.90      3.32 o 
 -18   1  10        2.80        4.72      2.19 o 
 -17   1  10       95.09       84.59      5.48 o 
 -16   1  10       46.01       32.45      3.05 o 
 -15   1  10       37.82       28.75      2.80 o 
 -14   1  10      373.75      354.88      7.73 o 
 -13   1  10        1.23        2.68      1.33 o 
 -12   1  10        5.25        6.05      1.63 o 
 -11   1  10       59.50       58.53      3.48 o 
 -10   1  10        0.59        0.78      1.16 o 
  -9   1  10       76.69       79.21      3.29 o 
  -8   1  10       61.29       67.51      2.96 o 
  -7   1  10        3.29        3.84      1.02 o 
  -6   1  10      339.29      326.15      5.91 o 
  -5   1  10      817.53      929.79     10.64 o 
  -4   1  10      736.67      895.70     13.84 o 
  -3   1  10      162.11      197.31      3.58 o 
  -2   1  10      203.20      244.04      4.15 o 
  -1   1  10      723.69      736.11      9.63 o 
   0   1  10      251.55      301.27      6.12 o 
   1   1  10       24.56       18.94      1.46 o 
   2   1  10      246.42      276.30      5.72 o 
   3   1  10       16.76       23.31      1.69 o 
   4   1  10        0.02        0.73      0.97 o 
   5   1  10       19.05       16.21      1.63 o 
   6   1  10      311.71      251.94      4.98 o 
   7   1  10       33.73       26.65      2.98 o 
   8   1  10       55.68       58.90      3.37 o 
   9   1  10       59.70       58.15      3.96 o 
  10   1  10        0.85        0.81      1.77 o 
  11   1  10       41.81       34.70      3.87 o 
  12   1  10      168.84      176.86      8.00 o 
  13   1  10        0.12        1.35      2.80 o 
  14   1  10      161.47      185.03     10.57 o 
 -20   2  10       79.05       87.53      7.72 o 
 -19   2  10      196.74      213.60     11.57 o 
 -18   2  10        2.30        3.16      2.61 o 
 -17   2  10      115.93      109.96      7.74 o 
 -16   2  10       33.28       42.33      4.87 o 
 -15   2  10      208.16      197.97     15.97 o 
 -14   2  10       74.35       78.00      4.18 o 
 -13   2  10        7.80        7.69      1.67 o 
 -12   2  10       11.79       10.33      1.72 o 
 -11   2  10      865.84      815.06     11.72 o 
 -10   2  10     1245.10     1172.59     14.82 o 
  -9   2  10      170.89      202.46      5.00 o 
  -8   2  10       22.45       19.42      2.05 o 
  -7   2  10      460.57      502.72      9.03 o 
  -6   2  10        9.22       24.51      2.74 o 
  -5   2  10      664.07      740.94      9.86 o 
  -4   2  10      550.37      568.18      7.44 o 
  -3   2  10       40.74       52.56      2.72 o 
  -2   2  10      380.52      439.82      6.01 o 
  -1   2  10       56.71       62.27      2.92 o 
   0   2  10      151.47      141.95      3.34 o 
   1   2  10        0.26        0.54      0.80 o 
   2   2  10      637.16      621.59      8.45 o 
   3   2  10      701.73      659.15      9.70 o 
   4   2  10      681.61      675.52     11.15 o 
   5   2  10      171.52      148.52      4.26 o 
   6   2  10       73.62       48.10      4.65 o 
   7   2  10      209.63      176.34      4.96 o 
   8   2  10       40.60       35.13      2.80 o 
   9   2  10      334.86      306.42      7.84 o 
  10   2  10        8.04        8.71      1.92 o 
  11   2  10       39.10       42.75      3.83 o 
  12   2  10        0.02        1.28      2.19 o 
  13   2  10        0.01        1.47      2.83 o 
 -20   3  10      339.38      382.67     14.12 o 
 -19   3  10      260.45      254.88     11.05 o 
 -18   3  10        5.58       -2.38      2.19 o 
 -17   3  10        0.49        0.61      2.31 o 
 -16   3  10      105.53       97.12      7.27 o 
 -15   3  10      130.14      134.30      8.29 o 
 -14   3  10        3.00        2.68      2.21 o 
 -13   3  10      147.88      148.32      6.40 o 
 -12   3  10       27.05       24.65      2.88 o 
 -11   3  10       84.75       76.71      4.59 o 
 -10   3  10     3905.26     3726.42     43.88 o 
  -9   3  10        5.61        5.92      1.67 o 
  -8   3  10      381.52      382.46      9.22 o 
  -7   3  10        5.18       12.58      1.83 o 
  -6   3  10      458.46      430.59      7.13 o 
  -5   3  10       77.16       78.57      2.96 o 
  -4   3  10        1.26        1.74      0.79 o 
  -3   3  10        1.11        1.67      1.00 o 
  -2   3  10       90.05      103.35      3.57 o 
  -1   3  10      217.72      208.34      6.46 o 
   0   3  10      120.70      109.43      2.92 o 
   1   3  10      452.94      464.90      7.08 o 
   2   3  10       20.24       16.75      1.66 o 
   3   3  10       12.66       11.64      1.77 o 
   4   3  10      888.96      871.42     12.81 o 
   5   3  10      771.56      702.07     12.48 o 
   6   3  10       58.59       61.82      3.77 o 
   7   3  10        0.64        1.24      1.50 o 
   8   3  10      281.72      256.81      7.02 o 
   9   3  10        0.61        1.83      1.75 o 
  10   3  10       11.78        7.89      2.41 o 
  11   3  10        0.06        0.11      1.85 o 
  12   3  10       73.35       73.55      5.69 o 
  13   3  10        5.64        5.05      2.72 o 
 -19   4  10      121.25      116.53      9.01 o 
 -18   4  10       52.59       60.06      6.59 o 
 -17   4  10      142.59      146.02      9.55 o 
 -16   4  10        0.02       -1.90      2.14 o 
 -15   4  10       39.60       31.10      4.56 o 
 -14   4  10      378.28      370.47     12.08 o 
 -13   4  10       11.37       11.91      4.96 o 
 -12   4  10       47.56       55.93      4.22 o 
 -11   4  10       46.76       57.71      4.24 o 
 -10   4  10       45.34       51.72      3.93 o 
  -9   4  10     4752.47     4644.11     53.40 o 
  -8   4  10       81.87       98.12      4.76 o 
  -7   4  10       61.06       69.01      4.07 o 
  -6   4  10      443.15      401.98      7.13 o 
  -5   4  10       44.05       37.13      2.84 o 
  -4   4  10      172.49      176.38      4.76 o 
  -3   4  10        5.35        5.33      1.38 o 
  -2   4  10       14.61       14.83      1.89 o 
  -1   4  10      106.22       83.67      3.90 o 
   0   4  10        8.19        8.69      1.48 o 
   1   4  10      201.71      197.17      7.32 o 
   2   4  10      406.12      425.07      9.65 o 
   3   4  10      405.11      397.62      9.47 o 
   4   4  10      814.84      772.00     12.28 o 
   5   4  10      261.39      245.88      6.50 o 
   6   4  10       60.02       58.61      4.23 o 
   7   4  10        0.03       -2.30      1.37 o 
   8   4  10        7.25        7.24      2.01 o 
   9   4  10      365.66      362.81     10.31 o 
  10   4  10        0.07        2.63      1.99 o 
  11   4  10       15.37        8.78      2.43 o 
  12   4  10      125.99      131.15      6.73 o 
 -18   5  10      245.92      234.12     13.73 o 
 -17   5  10        0.00        1.51      2.61 o 
 -16   5  10        6.20        1.20      2.62 o 
 -15   5  10        1.94        2.41      2.64 o 
 -14   5  10       51.13       60.39      6.08 o 
 -13   5  10      225.24      213.21      9.62 o 
 -12   5  10       64.78       66.26      7.71 o 
 -11   5  10      244.06      225.02      8.97 o 
 -10   5  10       66.45       73.35      4.84 o 
  -9   5  10       64.28       65.48      4.49 o 
  -8   5  10     4869.66     4739.13     54.87 o 
  -7   5  10        3.07        3.66      2.20 o 
  -6   5  10      127.92      140.72      7.15 o 
  -5   5  10      275.33      269.99      8.61 o 
  -4   5  10       44.54       45.96      3.10 o 
  -3   5  10       56.35       50.32      3.62 o 
  -2   5  10        7.22        1.37      1.34 o 
  -1   5  10        3.52        3.10      1.54 o 
   0   5  10       69.11       87.88      6.13 o 
   1   5  10       92.78      109.50      7.59 o 
   2   5  10      808.38      798.01     14.82 o 
   3   5  10      439.52      378.85     12.01 o 
   4   5  10      116.16       98.53      6.54 o 
   5   5  10        3.76        4.47      2.11 o 
   6   5  10      612.25      587.95     24.81 o 
   7   5  10        5.25        1.54      2.05 o 
   8   5  10        1.52        4.82      2.31 o 
   9   5  10        0.00       -0.82      1.94 o 
  10   5  10      182.04      200.77     12.78 o 
  11   5  10      135.42      150.71      9.78 o 
 -17   6  10       57.76       65.29      8.63 o 
 -16   6  10      228.92      239.91     14.42 o 
 -15   6  10       20.52       14.95      5.09 o 
 -14   6  10       42.69       41.37      5.27 o 
 -13   6  10        3.24        2.14      2.60 o 
 -12   6  10        7.71        9.30      3.11 o 
 -11   6  10       67.80       72.70      6.28 o 
 -10   6  10       86.62       97.30      7.18 o 
  -9   6  10        7.27        8.19      2.75 o 
  -8   6  10       75.83       78.88      5.88 o 
  -7   6  10      795.12      765.25     16.79 o 
  -6   6  10       10.82       12.21      3.13 o 
  -5   6  10        0.00       -1.26      1.20 o 
  -4   6  10        3.11        0.58      1.31 o 
  -3   6  10       87.84       87.29      4.93 o 
  -2   6  10      116.95      121.63      5.06 o 
  -1   6  10      401.82      428.52     12.41 o 
   0   6  10       16.59       18.04      2.52 o 
   1   6  10        5.94        9.92      2.11 o 
   2   6  10        0.44        2.74      2.10 o 
   3   6  10      161.93      156.66      6.92 o 
   4   6  10      462.84      452.23     16.53 o 
   5   6  10      830.96      838.40     16.80 o 
   6   6  10        1.16        2.71      2.26 o 
   7   6  10       10.61       14.30      3.03 o 
   8   6  10        1.27        2.89      2.42 o 
   9   6  10        0.00        1.94      2.34 o 
  10   6  10      368.91      372.98     52.73 o 
 -15   7  10        0.22        0.61      2.96 o 
 -14   7  10       42.05       32.20      6.48 o 
 -13   7  10       24.66       25.49      5.61 o 
 -12   7  10       54.29       65.90      8.26 o 
 -11   7  10       81.24       79.51      8.92 o 
 -10   7  10        0.60       -2.45      2.77 o 
  -9   7  10       84.69       91.11      9.09 o 
  -8   7  10       55.56       74.83      8.27 o 
  -7   7  10      743.55      713.99     16.77 o 
  -6   7  10     1055.74      997.77     20.59 o 
  -5   7  10       15.90       14.95      3.41 o 
  -4   7  10        0.47       -0.96      1.70 o 
  -3   7  10      179.15      179.37      7.13 o 
  -2   7  10       10.31       10.74      2.99 o 
  -1   7  10        5.71       10.33      2.48 o 
   0   7  10       18.30       22.39      4.07 o 
   1   7  10       51.98       45.83      6.01 o 
   2   7  10      186.94      173.50      8.75 o 
   3   7  10       27.97       30.75      5.83 o 
   4   7  10        5.74        1.74      2.09 o 
   5   7  10      243.04      237.55     10.40 o 
   6   7  10       54.07       56.97      5.74 o 
   7   7  10       32.21       24.79      3.93 o 
   8   7  10        0.03        1.23      2.86 o 
 -13   8  10        2.81        3.40      5.43 o 
 -12   8  10       98.67      101.66     10.78 o 
 -11   8  10      108.76      117.29     11.29 o 
 -10   8  10       31.86       41.16      7.06 o 
  -9   8  10       46.43       38.11      6.65 o 
  -8   8  10       22.53       31.59      6.09 o 
  -7   8  10        8.89       12.46      4.35 o 
  -6   8  10       28.54       20.62      8.16 o 
  -5   8  10        9.17        4.29      3.04 o 
  -4   8  10        5.68        9.45      3.20 o 
  -3   8  10      223.61      193.50      9.29 o 
  -2   8  10        4.20        8.55      3.25 o 
  -1   8  10       91.20       94.93      8.43 o 
   0   8  10       74.31       74.51      6.60 o 
   1   8  10        3.81        3.49      2.38 o 
   2   8  10        1.69        2.75      2.32 o 
   3   8  10       10.51       11.11      3.05 o 
   4   8  10        0.96        3.30      2.64 o 
   5   8  10      520.50      566.02     21.99 o 
   6   8  10        4.49        8.39      3.61 o 
  -9   9  10        6.11        8.92      4.55 o 
  -8   9  10        1.39        3.15      3.15 o 
  -7   9  10       57.08       54.60      6.60 o 
  -6   9  10        5.67        1.73      3.61 o 
  -5   9  10      106.13      105.59     10.58 o 
  -4   9  10      104.73       98.91     10.15 o 
  -3   9  10        3.51        3.52      3.05 o 
  -2   9  10        2.55        5.25      3.26 o 
  -1   9  10        9.90       17.29      4.18 o 
   0   9  10        1.47        2.33      2.93 o 
   1   9  10       48.94       54.53      7.68 o 
   2   9  10       20.56       27.84      8.98 o 
 -20   1  11        6.23       10.68      3.58 o 
 -19   1  11        6.45        2.47      2.89 o 
 -18   1  11       15.23       14.83      3.44 o 
 -17   1  11       20.30       16.48      3.40 o 
 -16   1  11       74.61       64.32      4.12 o 
 -15   1  11       83.00       83.44      4.48 o 
 -14   1  11      102.26       93.34      4.61 o 
 -13   1  11       96.75       97.36      4.93 o 
 -12   1  11      376.75      386.01      8.38 o 
 -11   1  11      731.81      677.08     14.91 o 
 -10   1  11      503.08      461.92     13.12 o 
  -9   1  11        1.83        1.72      1.02 o 
  -8   1  11      312.27      314.59      6.34 o 
  -7   1  11      386.65      449.59      7.68 o 
  -6   1  11      630.91      664.05      8.43 o 
  -5   1  11      194.11      199.19      3.80 o 
  -4   1  11        0.00        0.63      0.63 o 
  -3   1  11      233.82      202.48      4.41 o 
  -2   1  11        0.08       -0.83      1.09 o 
  -1   1  11     4208.38     4157.13     40.75 o 
   0   1  11      107.28      115.06      3.41 o 
   1   1  11      422.11      374.14      5.69 o 
   2   1  11       87.64       98.86      3.62 o 
   3   1  11      357.90      340.28      5.64 o 
   4   1  11        0.18       -0.20      0.93 o 
   5   1  11      258.60      220.77      6.68 o 
   6   1  11      191.89      169.07      4.68 o 
   7   1  11        0.82        2.37      1.38 o 
   8   1  11       30.95       32.72      3.05 o 
   9   1  11        0.00        0.17      1.82 o 
  10   1  11       36.38       45.00      4.23 o 
  11   1  11       26.18       39.82      4.31 o 
  12   1  11       55.75       61.69      5.26 o 
  13   1  11        0.67        1.86      3.00 o 
 -20   2  11       23.52       21.30      4.38 o 
 -19   2  11      140.95      130.58      8.99 o 
 -18   2  11      119.73      136.27      8.84 o 
 -17   2  11        6.73        6.35      2.99 o 
 -16   2  11       70.31       61.28      5.66 o 
 -15   2  11        1.35        3.10      1.79 o 
 -14   2  11       29.75       25.70      3.50 o 
 -13   2  11      365.13      353.11      8.87 o 
 -12   2  11      183.63      180.36      6.41 o 
 -11   2  11      398.20      381.56      8.75 o 
 -10   2  11     2125.91     2032.53     26.36 o 
  -9   2  11      359.06      374.86      8.09 o 
  -8   2  11      301.07      341.11     13.27 o 
  -7   2  11      228.39      217.69      7.60 o 
  -6   2  11      351.34      386.53      7.55 o 
  -5   2  11      474.60      517.23      7.85 o 
  -4   2  11      465.83      515.74      7.11 o 
  -3   2  11      810.93      870.31     11.76 o 
  -2   2  11     1300.61     1410.28     16.80 o 
  -1   2  11      533.63      578.82      7.72 o 
   0   2  11      232.49      243.45      4.67 o 
   1   2  11      766.12      724.59      9.45 o 
   2   2  11     2303.15     2272.09     22.73 o 
   3   2  11     2532.35     2455.14     24.45 o 
   4   2  11       84.78       78.17      3.42 o 
   5   2  11      876.44      704.47     10.45 o 
   6   2  11       30.10       15.08      1.96 o 
   7   2  11        2.11        1.86      1.42 o 
   8   2  11      104.76       84.35      4.27 o 
   9   2  11       30.07       26.98      3.50 o 
  10   2  11       62.80       65.52      4.56 o 
  11   2  11       10.18       10.44      2.81 o 
  12   2  11        2.68        5.36      3.03 o 
  13   2  11        1.24       10.84      6.78 o 
 -20   3  11      168.27      184.27     11.20 o 
 -19   3  11      131.90      120.40      8.91 o 
 -18   3  11       99.31       95.32      7.80 o 
 -17   3  11      158.59      149.61     12.11 o 
 -16   3  11       67.49       63.59      5.97 o 
 -15   3  11       18.27       19.28      3.56 o 
 -14   3  11        3.41        3.44      1.94 o 
 -13   3  11       92.99       93.28      5.38 o 
 -12   3  11      385.47      375.80     11.79 o 
 -11   3  11      757.94      730.89     14.44 o 
 -10   3  11     3188.05     3074.66     37.57 o 
  -9   3  11     2439.01     2359.85     29.90 o 
  -8   3  11       25.33       26.14      2.64 o 
  -7   3  11      117.81      119.38      4.82 o 
  -6   3  11       38.93       52.75      2.79 o 
  -5   3  11        0.02        2.60      1.19 o 
  -4   3  11      117.31      115.65      3.84 o 
  -3   3  11      408.90      422.16      7.62 o 
  -2   3  11       27.87       29.52      2.36 o 
  -1   3  11        0.26        0.46      1.10 o 
   0   3  11       28.70       35.27      2.59 o 
   1   3  11      507.17      484.58      8.59 o 
   2   3  11        1.03        1.82      1.09 o 
   3   3  11      386.40      348.46      7.93 o 
   4   3  11       45.25       39.53      2.94 o 
   5   3  11      158.33      124.09      4.99 o 
   6   3  11      197.50      209.40      6.06 o 
   7   3  11       20.21       12.44      2.19 o 
   8   3  11       19.69       15.08      2.42 o 
   9   3  11       64.21       75.65      4.71 o 
  10   3  11      170.51      171.47      6.55 o 
  11   3  11       45.86       63.48      5.36 o 
  12   3  11       71.94      103.81      8.62 o 
 -19   4  11        0.53        0.44      2.82 o 
 -18   4  11       25.39       26.06      4.93 o 
 -17   4  11        0.72        1.31      2.60 o 
 -16   4  11       30.64       31.45      4.67 o 
 -15   4  11        0.22        3.02      2.50 o 
 -14   4  11       35.39       33.09      4.58 o 
 -13   4  11      124.36      123.69      9.86 o 
 -12   4  11      153.58      145.93      6.18 o 
 -11   4  11      123.68      118.65      5.51 o 
 -10   4  11     1248.16     1255.63     19.36 o 
  -9   4  11       59.51       62.74      4.17 o 
  -8   4  11      229.72      268.94      7.21 o 
  -7   4  11        9.96       15.38      2.60 o 
  -6   4  11       50.17       49.72      3.30 o 
  -5   4  11      290.89      268.22      7.71 o 
  -4   4  11       75.75       79.04      3.85 o 
  -3   4  11       35.37       39.40      2.82 o 
  -2   4  11      190.16      208.27      5.46 o 
  -1   4  11       40.61       46.71      3.09 o 
   0   4  11       12.86       13.70      1.77 o 
   1   4  11        5.38        7.08      1.62 o 
   2   4  11     1182.11     1141.59     18.31 o 
   3   4  11      234.16      237.51      7.38 o 
   4   4  11        3.44        1.89      1.77 o 
   5   4  11       33.21       29.71      3.40 o 
   6   4  11       10.80        8.51      2.35 o 
   7   4  11        8.31        5.15      2.20 o 
   8   4  11      177.05      193.74      6.76 o 
   9   4  11        9.69       10.77      2.43 o 
  10   4  11       48.11       46.83      4.44 o 
  11   4  11        5.91        7.66      2.49 o 
 -18   5  11        4.61        3.81      3.14 o 
 -17   5  11        5.03       -0.72      3.16 o 
 -16   5  11       42.60       57.25      6.40 o 
 -15   5  11      299.77      308.79     13.01 o 
 -14   5  11        4.59        3.89      2.76 o 
 -13   5  11        2.82        4.79      2.64 o 
 -12   5  11       18.38       17.94      3.59 o 
 -11   5  11        7.76        9.67      2.33 o 
 -10   5  11      294.83      294.04      8.32 o 
  -9   5  11      389.21      379.63      9.35 o 
  -8   5  11      483.04      480.60     16.73 o 
  -7   5  11       37.62       44.70      4.84 o 
  -6   5  11       90.99       77.36     12.18 o 
  -5   5  11        3.46        2.17      1.78 o 
  -4   5  11        6.58       10.13      2.53 o 
  -3   5  11      117.99       84.33      4.23 o 
  -2   5  11        0.37       -0.70      1.21 o 
  -1   5  11      381.24      323.85      7.38 o 
   0   5  11      104.49       84.90      4.60 o 
   1   5  11     1575.34     1545.06     23.17 o 
   2   5  11      706.48      659.56     13.44 o 
   3   5  11      176.71      160.72      7.90 o 
   4   5  11      200.80      198.10      7.75 o 
   5   5  11       18.83       14.39      2.80 o 
   6   5  11       35.49       30.19      3.72 o 
   7   5  11        0.12        1.60      2.23 o 
   8   5  11       97.29       86.46      6.14 o 
   9   5  11       26.58       17.98      3.55 o 
  10   5  11        3.54       -0.07      4.09 o 
 -17   6  11       52.85       51.98      7.65 o 
 -16   6  11        3.77        3.45      3.08 o 
 -15   6  11       11.90       11.74      3.96 o 
 -14   6  11        0.03        3.23      6.31 o 
 -13   6  11        5.08        3.97      3.26 o 
 -12   6  11        3.21        3.37      2.58 o 
 -11   6  11       55.68       66.09      6.19 o 
 -10   6  11       23.61       26.08      5.24 o 
  -9   6  11        1.07        1.90      2.29 o 
  -8   6  11       98.54       98.93      6.67 o 
  -7   6  11      249.28      242.60      8.94 o 
  -6   6  11      319.78      325.84     10.33 o 
  -5   6  11        6.35        8.53      2.38 o 
  -4   6  11       46.09       49.49      4.34 o 
  -3   6  11        0.16        1.14      1.47 o 
  -2   6  11      816.15      821.87     14.20 o 
  -1   6  11       21.72       19.44      2.86 o 
   0   6  11      626.49      549.76     27.36 o 
   1   6  11      202.71      177.60      7.24 o 
   2   6  11        4.94        5.43      2.29 o 
   3   6  11      255.93      267.68     10.53 o 
   4   6  11      582.30      563.21     13.32 o 
   5   6  11      388.38      385.38     10.97 o 
   6   6  11      276.64      289.25     14.17 o 
   7   6  11       55.96       70.71      5.82 o 
   8   6  11        8.05        8.03      2.84 o 
   9   6  11       10.47       11.31      3.76 o 
 -15   7  11       51.84       57.40      8.04 o 
 -14   7  11       67.37       76.35      7.49 o 
 -13   7  11      291.61      331.24     16.23 o 
 -12   7  11       55.96       70.53      8.80 o 
 -11   7  11      111.71      123.59     11.09 o 
 -10   7  11        4.88        3.86      6.34 o 
  -9   7  11        0.02        4.06      2.98 o 
  -8   7  11      133.01      129.87     15.84 o 
  -7   7  11       27.91       19.40      8.03 o 
  -6   7  11       20.38       15.80      4.20 o 
  -5   7  11       25.27       30.97      3.78 o 
  -4   7  11       19.44       21.58      3.24 o 
  -3   7  11        0.13       -0.63      2.48 o 
  -2   7  11        0.13       -1.41      2.12 o 
  -1   7  11       36.06       38.94      3.89 o 
   0   7  11        2.33        1.35      2.03 o 
   1   7  11       67.56       61.50      5.04 o 
   2   7  11        3.98        3.92      2.37 o 
   3   7  11      127.54      134.01      8.18 o 
   4   7  11       96.57       97.97      6.65 o 
   5   7  11        0.42        3.50      2.50 o 
   6   7  11       73.87       66.53      5.65 o 
   7   7  11       50.75       52.83     11.31 o 
 -12   8  11        5.38        5.89      4.32 o 
 -11   8  11        3.98        0.31      4.35 o 
 -10   8  11        2.58        5.65      5.05 o 
  -9   8  11        4.30        3.78      5.01 o 
  -8   8  11        9.07        7.70      4.08 o 
  -7   8  11       24.40       26.71      4.79 o 
  -6   8  11      125.84      133.86      7.63 o 
  -5   8  11       56.87       53.60      5.81 o 
  -4   8  11      895.13      926.12     21.18 o 
  -3   8  11      143.12      141.38      9.07 o 
  -2   8  11      132.32      122.40      9.68 o 
  -1   8  11        4.52        2.33      2.26 o 
   0   8  11      126.31      145.86     11.11 o 
   1   8  11        0.01        0.17      2.34 o 
   2   8  11        1.06        1.85      2.69 o 
   3   8  11        2.98        2.91      2.60 o 
   4   8  11       20.45       30.40      4.37 o 
   5   8  11      132.10      137.04     11.31 o 
  -8   9  11        3.36        4.58      3.16 o 
  -7   9  11       62.49       30.91     17.69 o 
  -6   9  11        2.08        4.82      5.25 o 
  -5   9  11       26.88       42.14      7.39 o 
  -4   9  11       19.59       19.30      4.48 o 
  -3   9  11       66.67       81.11      7.35 o 
  -2   9  11       61.57       64.47      6.69 o 
  -1   9  11       59.21       51.85      6.12 o 
   0   9  11       15.64       11.39      3.98 o 
 -21   0  12        7.83       11.40      6.18 o 
 -20   0  12       29.28       41.83      9.46 o 
 -19   0  12       42.10       26.16      7.25 o 
 -18   0  12       53.11       68.86      6.06 o 
 -17   0  12       29.99       31.65      5.00 o 
 -16   0  12      447.07      440.86     14.72 o 
 -15   0  12       56.17       50.52      5.60 o 
 -14   0  12        3.04        8.57      2.77 o 
 -13   0  12      436.24      438.27     13.22 o 
 -12   0  12     3398.78     3172.80     53.51 o 
 -11   0  12      660.69      620.80     15.46 o 
 -10   0  12      132.29      121.98      5.92 o 
  -9   0  12     2594.68     2508.97     42.25 o 
  -8   0  12      185.22      164.43      6.43 o 
  -7   0  12      364.84      355.08      9.64 o 
  -6   0  12      191.02      222.82      9.04 o 
  -5   0  12      184.06      188.41      5.12 o 
  -4   0  12       20.31        4.11      1.50 o 
  -3   0  12     1076.38     1154.57     21.86 o 
  -2   0  12       57.03       51.04      3.54 o 
  -1   0  12     4951.74     4708.86     59.70 o 
   0   0  12     1060.63     1020.82     17.20 o 
   1   0  12        7.51        9.46      2.11 o 
   2   0  12     3138.31     2962.35     42.31 o 
   3   0  12      159.31      176.30      6.48 o 
   4   0  12      119.94       88.48      5.28 o 
   5   0  12        0.06        1.11      1.75 o 
   6   0  12        7.64        1.52      2.05 o 
   7   0  12      730.56      658.44     19.52 o 
   8   0  12      326.83      260.40     19.05 o 
   9   0  12        7.47        8.06      3.38 o 
  10   0  12       38.64       25.55      7.60 o 
  11   0  12       10.55       15.67      4.57 o 
  12   0  12        0.14        0.17      3.50 o 
 -20   1  12        0.28        0.88      2.64 o 
 -19   1  12        1.65        3.19      2.59 o 
 -18   1  12        0.00        0.81      2.34 o 
 -17   1  12       26.95       29.52      4.45 o 
 -16   1  12       76.07       74.55      5.12 o 
 -15   1  12      124.49      113.16      6.79 o 
 -14   1  12        0.01       -1.30      1.66 o 
 -13   1  12      766.38      748.65     22.32 o 
 -12   1  12     1789.93     1693.24     27.33 o 
 -11   1  12     2004.15     1891.18     29.26 o 
 -10   1  12      430.86      405.28     15.78 o 
  -9   1  12        1.51        2.93      2.38 o 
  -8   1  12      126.39      151.51      5.67 o 
  -7   1  12        2.29       -1.43      1.49 o 
  -6   1  12      982.26     1088.01     14.52 o 
  -5   1  12       49.80       45.38      3.19 o 
  -4   1  12      352.91      388.12      5.80 o 
  -3   1  12       74.74       82.87      2.96 o 
  -2   1  12      228.26      223.80      4.75 o 
  -1   1  12      146.21      161.36      6.64 o 
   0   1  12      298.26      281.70      5.71 o 
   1   1  12      737.38      732.14      9.02 o 
   2   1  12      259.93      255.32      4.88 o 
   3   1  12      107.38      106.66      4.12 o 
   4   1  12       56.21       36.79      2.63 o 
   5   1  12       58.33       53.45      3.08 o 
   6   1  12       37.58       36.94      3.01 o 
   7   1  12        0.13       -1.01      1.34 o 
   8   1  12       14.66        9.80      2.43 o 
   9   1  12        1.08        2.82      2.57 o 
  10   1  12       11.19       10.42      2.71 o 
  11   1  12      206.99      250.04     12.98 o 
  12   1  12      191.23      251.86      9.13 o 
 -20   2  12       26.32       33.12      4.95 o 
 -19   2  12        1.03       -1.32      2.44 o 
 -18   2  12        0.10        1.31      2.50 o 
 -17   2  12      125.33      120.04      7.98 o 
 -16   2  12        8.10        5.11      2.54 o 
 -15   2  12        2.62        3.69      1.93 o 
 -14   2  12      787.04      799.39     14.94 o 
 -13   2  12      464.41      474.31     10.61 o 
 -12   2  12        8.72        6.42      1.97 o 
 -11   2  12       56.67       58.60      4.01 o 
 -10   2  12      626.65      608.95     11.47 o 
  -9   2  12      137.07      135.29      4.78 o 
  -8   2  12       26.77       32.13      2.77 o 
  -7   2  12       10.91       12.27      1.83 o 
  -6   2  12      102.78      106.99      4.04 o 
  -5   2  12      186.96      174.60      3.90 o 
  -4   2  12      115.32      115.97      3.75 o 
  -3   2  12       58.29       75.04      3.50 o 
  -2   2  12      107.32      103.60      3.67 o 
  -1   2  12      165.95      171.05      5.20 o 
   0   2  12        1.41       -0.28      1.05 o 
   1   2  12     5653.67     5226.14     46.85 o 
   2   2  12       30.37       33.57      2.78 o 
   3   2  12      595.81      544.77      8.37 o 
   4   2  12       43.25       30.40      2.64 o 
   5   2  12      847.23      706.00     11.56 o 
   6   2  12        9.09        5.25      1.57 o 
   7   2  12       40.75       51.47      3.75 o 
   8   2  12        0.11       -0.88      1.42 o 
   9   2  12       53.11       45.18      7.14 o 
  10   2  12        2.89        9.69      3.36 o 
  11   2  12       46.04       50.97      4.92 o 
  12   2  12       62.35       83.72      7.16 o 
 -20   3  12       77.20       76.05      7.52 o 
 -19   3  12        5.24       11.64      3.53 o 
 -18   3  12      502.70      530.75     15.86 o 
 -17   3  12       33.72       50.70      9.89 o 
 -16   3  12      153.49      170.43      9.15 o 
 -15   3  12      111.31      123.34      7.99 o 
 -14   3  12        0.17        0.42      1.65 o 
 -13   3  12       12.73       16.53      2.61 o 
 -12   3  12        4.02        5.85      1.86 o 
 -11   3  12       52.92       51.68      3.90 o 
 -10   3  12      826.63      785.37     13.80 o 
  -9   3  12      882.52      832.43     16.75 o 
  -8   3  12      709.20      702.24     14.73 o 
  -7   3  12       49.78       58.05      3.65 o 
  -6   3  12      137.90      151.93      4.94 o 
  -5   3  12       80.39       73.46      3.73 o 
  -4   3  12      976.45     1003.40     13.75 o 
  -3   3  12     1020.33     1041.85     14.13 o 
  -2   3  12       76.38       80.18      3.82 o 
  -1   3  12      319.76      279.70      6.30 o 
   0   3  12      352.72      343.11      7.16 o 
   1   3  12       66.72       63.53      3.56 o 
   2   3  12      707.25      663.35     11.68 o 
   3   3  12       54.12       52.76      3.98 o 
   4   3  12        0.41       -2.05      1.37 o 
   5   3  12      131.09      117.55      4.94 o 
   6   3  12        5.91        3.03      1.69 o 
   7   3  12        5.08        0.37      1.63 o 
   8   3  12        9.36        9.31      2.28 o 
   9   3  12        0.13        0.83      1.85 o 
  10   3  12       10.57       11.63      2.72 o 
  11   3  12        6.27       17.29      3.99 o 
 -19   4  12       44.47       41.93      7.19 o 
 -18   4  12       31.75       32.91      5.34 o 
 -17   4  12        0.34        0.12      2.57 o 
 -16   4  12       88.54       93.19      7.40 o 
 -15   4  12      231.27      250.12     12.98 o 
 -14   4  12      127.04      124.35      8.19 o 
 -13   4  12      255.45      246.56      7.86 o 
 -12   4  12        1.93        4.89      1.94 o 
 -11   4  12      195.61      190.93      6.79 o 
 -10   4  12      123.02      118.53      5.48 o 
  -9   4  12       53.33       57.54      4.11 o 
  -8   4  12     2255.44     2267.61     56.48 o 
  -7   4  12      155.85      155.17      6.55 o 
  -6   4  12      283.97      262.86      6.79 o 
  -5   4  12      260.30      262.61      6.48 o 
  -4   4  12       14.48       12.66      1.94 o 
  -3   4  12       16.68       14.95      2.09 o 
  -2   4  12       17.45       23.88      2.36 o 
  -1   4  12        0.11       -0.94      1.24 o 
   0   4  12       23.18       18.53      2.27 o 
   1   4  12       58.22       48.69      3.91 o 
   2   4  12     1950.98     1860.54     32.38 o 
   3   4  12     2684.68     2554.23     33.78 o 
   4   4  12      147.87      114.54      6.59 o 
   5   4  12        0.07        0.92      1.87 o 
   6   4  12        0.36        1.94      1.85 o 
   7   4  12       71.83       81.19      5.62 o 
   8   4  12       63.93       56.11      4.88 o 
   9   4  12        0.10        4.13      2.40 o 
  10   4  12      102.27      101.52      6.74 o 
 -18   5  12       53.06       58.29     10.82 o 
 -17   5  12       19.82       20.27      4.38 o 
 -16   5  12       49.32       51.95     10.83 o 
 -15   5  12       31.99       43.89      5.46 o 
 -14   5  12       10.19       12.13      3.42 o 
 -13   5  12      168.33      178.67     12.85 o 
 -12   5  12       11.02       14.13      4.55 o 
 -11   5  12      182.40      186.78      7.01 o 
 -10   5  12       26.54       27.09      4.31 o 
  -9   5  12      159.25      155.53      7.38 o 
  -8   5  12      298.14      290.93     16.65 o 
  -7   5  12       60.15       53.71      4.88 o 
  -6   5  12       99.10      109.24      5.93 o 
  -5   5  12        6.61        6.52      2.15 o 
  -4   5  12        2.64        3.04      1.52 o 
  -3   5  12      317.91      294.24      7.12 o 
  -2   5  12      165.09      126.07      6.19 o 
  -1   5  12      802.54      753.08     12.42 o 
   0   5  12      117.82      111.49      5.88 o 
   1   5  12      480.61      456.52     10.92 o 
   2   5  12        0.14        0.72      1.90 o 
   3   5  12       43.16       46.99      5.27 o 
   4   5  12      229.29      233.67      8.12 o 
   5   5  12        1.76        2.29      2.09 o 
   6   5  12       38.85       44.79      4.52 o 
   7   5  12      132.48      140.44      8.69 o 
   8   5  12        3.28        6.92      2.71 o 
   9   5  12       11.80       19.71      3.71 o 
 -16   6  12        0.01        1.49      2.86 o 
 -15   6  12      236.36      255.47     12.15 o 
 -14   6  12       31.56       35.15      6.79 o 
 -13   6  12        0.00        3.00      2.68 o 
 -12   6  12        5.12        1.76      3.06 o 
 -11   6  12        9.17        5.54      3.71 o 
 -10   6  12      204.52      205.88     11.35 o 
  -9   6  12      298.22      288.88     10.22 o 
  -8   6  12       14.54       18.29      5.19 o 
  -7   6  12      243.03      240.46      9.15 o 
  -6   6  12       45.06       51.25      4.81 o 
  -5   6  12       38.11       34.24      3.75 o 
  -4   6  12      225.01      221.97      7.67 o 
  -3   6  12      122.56      125.74      5.41 o 
  -2   6  12       12.41       13.32      2.64 o 
  -1   6  12      118.53      145.11     11.88 o 
   0   6  12       11.07       17.34      2.92 o 
   1   6  12      141.89      138.81      6.95 o 
   2   6  12        0.04        0.40      1.95 o 
   3   6  12      371.42      360.36     12.39 o 
   4   6  12      341.09      323.08     10.04 o 
   5   6  12      102.61       89.64      7.23 o 
   6   6  12        4.94        7.90      3.10 o 
   7   6  12      235.96      255.32      9.37 o 
   8   6  12        7.21        7.08      3.21 o 
 -14   7  12      127.94      147.50     12.86 o 
 -13   7  12       28.23       25.54      6.02 o 
 -12   7  12        0.61        0.26      3.76 o 
 -11   7  12      156.73      159.21     12.53 o 
 -10   7  12       16.09       14.18      4.57 o 
  -9   7  12      115.05      113.35     10.39 o 
  -8   7  12       84.69       85.40      6.69 o 
  -7   7  12      130.03      144.42      7.70 o 
  -6   7  12        0.05       -1.30      1.86 o 
  -5   7  12       74.19       78.89      6.10 o 
  -4   7  12       17.16       13.50      3.17 o 
  -3   7  12       47.02       53.30      6.66 o 
  -2   7  12        3.25        0.62      1.88 o 
  -1   7  12        1.04        4.33      2.05 o 
   0   7  12        6.14        4.58      2.36 o 
   1   7  12       25.02       19.66      3.72 o 
   2   7  12       69.42       73.60      5.77 o 
   3   7  12        3.21        7.05      2.79 o 
   4   7  12        1.28       -0.23      3.14 o 
   5   7  12      135.34      125.79      7.66 o 
   6   7  12        0.06       -0.85      2.43 o 
 -12   8  12       31.74        6.80      4.44 o 
 -11   8  12       53.02       40.21     10.66 o 
 -10   8  12       11.14        2.45      3.25 o 
  -9   8  12       16.25       16.55      6.35 o 
  -8   8  12        0.93        2.10      2.94 o 
  -7   8  12       22.01       16.65      4.09 o 
  -6   8  12        4.16        8.72      3.41 o 
  -5   8  12      109.31      115.12      8.20 o 
  -4   8  12      162.96      168.47      9.38 o 
  -3   8  12       12.97       13.53      3.80 o 
  -2   8  12        2.43        6.14      3.09 o 
  -1   8  12      495.62      523.45     17.09 o 
   0   8  12       11.57       14.68      5.77 o 
   1   8  12       39.99       47.20      5.40 o 
   2   8  12       10.92       20.63      4.12 o 
   3   8  12      224.94      240.78     11.84 o 
  -6   9  12       66.43       73.36      9.44 o 
  -5   9  12        0.15       -0.15      3.66 o 
  -4   9  12        0.06        1.24      3.15 o 
  -3   9  12       37.85       39.50     14.57 o 
  -2   9  12       25.54        9.58      6.96 o 
 -20   1  13        8.73        6.10      5.92 o 
 -19   1  13       13.03       15.00      3.79 o 
 -18   1  13       45.30       50.03      5.32 o 
 -17   1  13       10.11        6.38      2.36 o 
 -16   1  13        2.25        2.83      1.99 o 
 -15   1  13      170.02      165.98      6.54 o 
 -14   1  13      834.89      795.48     17.01 o 
 -13   1  13      484.87      472.13     12.15 o 
 -12   1  13       16.71       18.62      2.88 o 
 -11   1  13     1138.22     1109.92     19.97 o 
 -10   1  13        6.73        7.09      2.05 o 
  -9   1  13       16.75       18.86      2.65 o 
  -8   1  13        4.78        6.75      4.32 o 
  -7   1  13      861.25      897.48     16.19 o 
  -6   1  13      961.13      956.16     14.33 o 
  -5   1  13       77.19       88.19      6.04 o 
  -4   1  13      258.57      269.69      7.47 o 
  -3   1  13        1.38        1.22      1.31 o 
  -2   1  13        9.40       11.84      1.61 o 
  -1   1  13       51.96       56.48      2.87 o 
   0   1  13       13.70       13.48      1.83 o 
   1   1  13      131.57      128.55      5.05 o 
   2   1  13        0.03        0.21      1.02 o 
   3   1  13      200.04      165.89      5.40 o 
   4   1  13       87.51       91.68      3.99 o 
   5   1  13       36.91       29.47      2.82 o 
   6   1  13       89.25       73.94      4.26 o 
   7   1  13       60.34       52.26      3.76 o 
   8   1  13       57.28       57.39      4.72 o 
   9   1  13       26.39       26.49      3.67 o 
  10   1  13       33.53       43.75      4.55 o 
  11   1  13      248.23      274.65      9.46 o 
 -20   2  13       56.98       55.39      6.23 o 
 -19   2  13        2.75        1.63      2.78 o 
 -18   2  13       26.81       33.35      4.75 o 
 -17   2  13       11.48        9.99      3.03 o 
 -16   2  13        1.78        2.37      2.02 o 
 -15   2  13       47.47       42.09      3.99 o 
 -14   2  13       64.35       71.79      4.90 o 
 -13   2  13      639.33      594.01     12.20 o 
 -12   2  13      221.68      222.78      6.88 o 
 -11   2  13      717.44      708.66     12.95 o 
 -10   2  13      469.73      438.01      9.38 o 
  -9   2  13       80.47       97.88      8.78 o 
  -8   2  13       42.26       41.72      3.12 o 
  -7   2  13       20.22       27.92      3.79 o 
  -6   2  13       15.72        8.11      1.83 o 
  -5   2  13      161.98      188.85      6.90 o 
  -4   2  13      180.80      195.70      5.10 o 
  -3   2  13     1233.48     1239.80     15.88 o 
  -2   2  13       91.77       95.68      4.79 o 
  -1   2  13       56.54       59.93      3.75 o 
   0   2  13     4175.24     3929.11     45.29 o 
   1   2  13     1543.39     1469.79     21.25 o 
   2   2  13      334.99      304.01      6.78 o 
   3   2  13       49.93       47.03      2.87 o 
   4   2  13      168.83      141.26      4.89 o 
   5   2  13        0.72        0.96      1.45 o 
   6   2  13      345.32      316.38     10.40 o 
   7   2  13        8.76        6.63      2.27 o 
   8   2  13       12.37       14.30      2.74 o 
   9   2  13        1.69        0.60      2.06 o 
  10   2  13        5.21        5.66      3.08 o 
  11   2  13      127.71      154.63     10.52 o 
 -19   3  13       25.22       25.20      4.77 o 
 -18   3  13        0.86        2.87      2.68 o 
 -17   3  13       29.65       22.21      4.14 o 
 -16   3  13        1.38        1.74      2.41 o 
 -15   3  13      140.35      137.11      8.33 o 
 -14   3  13        0.20        0.15      1.85 o 
 -13   3  13     1297.74     1297.10     33.97 o 
 -12   3  13      485.69      478.26     10.78 o 
 -11   3  13     1363.52     1304.42     20.01 o 
 -10   3  13       74.51       63.84      7.21 o 
  -9   3  13      720.52      693.09     12.57 o 
  -8   3  13      549.61      547.51     12.84 o 
  -7   3  13        8.48       11.17      2.51 o 
  -6   3  13        5.95        7.25      1.62 o 
  -5   3  13      144.99      132.71      4.39 o 
  -4   3  13      168.92      164.91      5.83 o 
  -3   3  13       99.85       93.70      4.25 o 
  -2   3  13       92.83       76.99      3.87 o 
  -1   3  13      253.99      251.54      6.85 o 
   0   3  13       62.29       57.05      5.18 o 
   1   3  13      282.82      262.73      6.45 o 
   2   3  13       78.73       79.61      4.88 o 
   3   3  13        6.83        3.17      1.88 o 
   4   3  13       19.12       20.41      2.93 o 
   5   3  13       13.52       11.09      2.46 o 
   6   3  13        1.93        4.53      2.39 o 
   7   3  13       64.97       63.76      4.93 o 
   8   3  13        9.58        8.21      2.57 o 
   9   3  13      350.28      363.60     12.04 o 
  10   3  13      134.34      155.52     14.80 o 
 -19   4  13        4.80        5.46      3.76 o 
 -18   4  13       21.32       25.06      4.59 o 
 -17   4  13       77.20       85.00      7.37 o 
 -16   4  13       41.41       54.18      6.73 o 
 -15   4  13       90.56       93.02      7.30 o 
 -14   4  13      506.20      485.46     13.99 o 
 -13   4  13      109.98      110.16      6.20 o 
 -12   4  13     1229.57     1186.17     19.58 o 
 -11   4  13       12.71        8.15      2.25 o 
 -10   4  13      367.82      353.01      9.86 o 
  -9   4  13       34.18       26.29      3.79 o 
  -8   4  13        0.11        2.45      2.08 o 
  -7   4  13        1.07       -1.59      1.71 o 
  -6   4  13        9.22       12.34      1.95 o 
  -5   4  13       20.90       23.13      2.43 o 
  -4   4  13      272.24      222.52      5.94 o 
  -3   4  13       35.91       29.57      2.68 o 
  -2   4  13       15.72        8.56      1.78 o 
  -1   4  13       49.38       46.25      3.27 o 
   0   4  13       28.63       29.00      3.00 o 
   1   4  13        4.49        6.02      2.13 o 
   2   4  13      325.88      340.52      9.21 o 
   3   4  13      200.38      210.75      7.28 o 
   4   4  13      141.67      125.83      8.84 o 
   5   4  13        4.79        8.87      2.48 o 
   6   4  13       42.19       32.48      3.80 o 
   7   4  13       27.48       25.19      3.55 o 
   8   4  13      116.85      118.81      8.16 o 
   9   4  13       33.20       45.91      7.21 o 
  10   4  13       19.15       29.73      6.46 o 
 -18   5  13       19.44       17.75      4.92 o 
 -17   5  13        0.63        6.01      3.32 o 
 -16   5  13       39.78       61.36      6.67 o 
 -15   5  13      242.49      253.91     10.78 o 
 -14   5  13        4.48        6.98      2.85 o 
 -13   5  13        5.49        3.85      2.59 o 
 -12   5  13       42.83       43.21      4.79 o 
 -11   5  13        1.46        4.16      2.55 o 
 -10   5  13       83.96       87.10      8.99 o 
  -9   5  13      231.18      244.23      9.08 o 
  -8   5  13      156.20      160.49      8.62 o 
  -7   5  13       41.88       58.54     10.41 o 
  -6   5  13       39.03       31.47      3.49 o 
  -5   5  13        1.32        3.34      1.89 o 
  -4   5  13      487.75      498.43      9.72 o 
  -3   5  13       64.66       39.18      4.25 o 
  -2   5  13        0.49        2.94      1.67 o 
  -1   5  13      593.71      549.71     11.84 o 
   0   5  13      240.02      227.35      8.54 o 
   1   5  13       14.37       16.49      4.72 o 
   2   5  13       67.06       65.93      5.00 o 
   3   5  13      271.20      251.02      8.45 o 
   4   5  13       76.60       69.76      9.01 o 
   5   5  13       79.64       70.95      5.42 o 
   6   5  13        0.28       -0.06      2.12 o 
   7   5  13       73.72       84.86      6.24 o 
   8   5  13       85.72       89.02      6.46 o 
   9   5  13        3.92        3.85      3.01 o 
 -16   6  13       74.28       68.46      8.43 o 
 -15   6  13       21.07       23.78      5.74 o 
 -14   6  13        0.23       -1.41      3.02 o 
 -13   6  13        0.07       -0.11      2.96 o 
 -12   6  13        6.83        7.14      3.97 o 
 -11   6  13       18.82       18.26      4.90 o 
 -10   6  13      263.67      254.21      9.87 o 
  -9   6  13       95.69       85.94      6.68 o 
  -8   6  13        0.07        1.18      2.23 o 
  -7   6  13       41.56       41.97      4.21 o 
  -6   6  13        0.69       -0.45      2.71 o 
  -5   6  13       63.04       57.38      4.75 o 
  -4   6  13      131.20      133.53      6.92 o 
  -3   6  13      392.88      372.28     11.84 o 
  -2   6  13      557.97      538.42     12.08 o 
  -1   6  13       15.09       11.75      2.71 o 
   0   6  13        0.00        1.17      2.12 o 
   1   6  13       77.22       62.85      5.68 o 
   2   6  13      279.38      262.61      8.90 o 
   3   6  13       86.91       88.00      8.95 o 
   4   6  13       80.96       82.71      6.11 o 
   5   6  13       24.02       17.33      3.37 o 
   6   6  13       90.28      103.19      8.37 o 
   7   6  13       26.13       32.33      4.47 o 
 -14   7  13      317.63      337.67     22.70 o 
 -13   7  13       33.82       39.34      6.96 o 
 -12   7  13       15.78       19.99      7.11 o 
 -11   7  13       13.88       14.29      4.64 o 
 -10   7  13        0.48       -0.97      2.84 o 
  -9   7  13       51.44       55.94      7.69 o 
  -8   7  13       27.77       27.37      3.91 o 
  -7   7  13      159.97      166.48      8.39 o 
  -6   7  13       58.48       70.81      5.58 o 
  -5   7  13       19.60       17.70      3.82 o 
  -4   7  13       25.67       31.34      4.70 o 
  -3   7  13      149.53      135.03      8.72 o 
  -2   7  13      152.53      145.95      9.00 o 
  -1   7  13        4.67        3.58      2.37 o 
   0   7  13        0.21       -1.44      3.67 o 
   1   7  13        1.84        1.98      2.68 o 
   2   7  13      101.92       98.66      9.34 o 
   3   7  13       18.60       17.61      3.95 o 
   4   7  13       23.54       21.77      3.72 o 
   5   7  13        0.79        2.08      2.68 o 
 -11   8  13       48.49       45.99      9.61 o 
 -10   8  13       21.62       20.69      7.86 o 
  -9   8  13      112.63      122.42      9.38 o 
  -8   8  13        0.42        0.28      2.64 o 
  -7   8  13        2.42        2.98      2.54 o 
  -6   8  13      189.82      204.88     19.78 o 
  -5   8  13      205.64      224.41     25.24 o 
  -4   8  13       22.40       21.74      4.35 o 
  -3   8  13       49.48       58.33      6.39 o 
  -2   8  13       97.13      104.07      8.18 o 
  -1   8  13       53.53       53.54      6.32 o 
   0   8  13      239.15      250.10     13.39 o 
   1   8  13       39.36       31.39      6.62 o 
   2   8  13        1.75        8.67      4.17 o 
 -20   0  14       12.68       17.35      6.67 o 
 -19   0  14      127.77      130.80     10.96 o 
 -18   0  14      402.50      415.98     23.52 o 
 -17   0  14      150.27      180.19     17.37 o 
 -16   0  14      236.97      240.85     16.80 o 
 -15   0  14      506.86      493.71     24.29 o 
 -14   0  14       16.91       35.32      7.71 o 
 -13   0  14      557.99      526.95     24.03 o 
 -12   0  14     1964.79     1978.21     56.54 o 
 -11   0  14      181.62      174.82     12.65 o 
 -10   0  14      633.36      601.25     24.50 o 
  -9   0  14     2565.86     2455.32     64.11 o 
  -8   0  14       29.69       32.82      6.47 o 
  -7   0  14       17.21        5.95      1.92 o 
  -6   0  14      408.71      413.12      8.67 o 
  -5   0  14      202.37      192.09      7.24 o 
  -4   0  14      620.36      630.17     23.17 o 
  -3   0  14       15.08       11.49      2.58 o 
  -2   0  14      735.81      705.24     21.57 o 
  -1   0  14     9475.94     9143.90    111.57 o 
   0   0  14     5010.95     4708.88     61.19 o 
   1   0  14      196.67      196.22      6.98 o 
   2   0  14      617.07      594.49     21.31 o 
   3   0  14       26.74       24.36      3.29 o 
   4   0  14       17.08       11.15      2.61 o 
   5   0  14       61.78       79.17      5.63 o 
   6   0  14        0.00       -2.34      2.22 o 
   7   0  14      307.77      282.54     15.51 o 
   8   0  14      234.81      239.73     11.74 o 
   9   0  14      787.93      874.71     24.48 o 
  10   0  14      466.82      521.92     18.66 o 
  11   0  14     2823.30     3098.25     60.31 o 
 -20   1  14       12.62       14.71      5.00 o 
 -19   1  14       19.51       25.96      5.50 o 
 -18   1  14       69.65       71.47      6.53 o 
 -17   1  14        1.42        1.95      1.89 o 
 -16   1  14      384.53      374.29     10.05 o 
 -15   1  14       40.55       36.99      4.39 o 
 -14   1  14      209.13      200.14      7.94 o 
 -13   1  14      419.68      408.65     11.25 o 
 -12   1  14     2303.73     2176.07     33.58 o 
 -11   1  14      646.28      639.78     17.94 o 
 -10   1  14       71.12       59.06      4.51 o 
  -9   1  14        1.52        1.40      1.62 o 
  -8   1  14      216.12      258.82      7.79 o 
  -7   1  14       98.74      100.52      4.26 o 
  -6   1  14      105.21      110.96      5.73 o 
  -5   1  14       14.23       11.62      1.94 o 
  -4   1  14      228.30      215.19      5.30 o 
  -3   1  14       99.33      104.52      4.79 o 
  -2   1  14      152.15      145.78      5.14 o 
  -1   1  14      215.26      210.18      6.23 o 
   0   1  14     2041.04     1966.67     31.09 o 
   1   1  14        2.37        2.17      1.37 o 
   2   1  14      226.07      211.95      5.16 o 
   3   1  14       71.63       72.94      3.60 o 
   4   1  14      609.18      542.50     10.09 o 
   5   1  14      105.68      113.87      5.18 o 
   6   1  14       51.43       45.46      3.58 o 
   7   1  14       17.33       19.41      2.99 o 
   8   1  14       53.59       57.55      4.86 o 
   9   1  14       33.51       39.42      4.34 o 
  10   1  14      527.75      602.85     17.33 o 
 -20   2  14       77.70       90.35      7.76 o 
 -19   2  14       17.67       19.04      4.08 o 
 -18   2  14      151.29      153.72     15.62 o 
 -17   2  14       14.46       14.72      3.39 o 
 -16   2  14      138.39      142.75      7.34 o 
 -15   2  14       31.54       28.85      3.43 o 
 -14   2  14     1163.96     1141.04     22.42 o 
 -13   2  14      322.11      321.74      8.68 o 
 -12   2  14       37.26       34.73      3.35 o 
 -11   2  14        0.01        1.09      1.40 o 
 -10   2  14       44.82       41.38      3.38 o 
  -9   2  14        0.36        0.86      1.34 o 
  -8   2  14        2.12        2.18      1.84 o 
  -7   2  14      512.37      432.02      9.27 o 
  -6   2  14      351.22      323.78      7.78 o 
  -5   2  14        4.83        4.64      1.45 o 
  -4   2  14        0.02        1.56      1.25 o 
  -3   2  14      988.37     1014.41     14.42 o 
  -2   2  14     1237.61     1191.73     19.56 o 
  -1   2  14      723.71      692.98     16.79 o 
   0   2  14       16.68       15.11      2.32 o 
   1   2  14        1.65        1.00      1.52 o 
   2   2  14      966.48      925.29     13.76 o 
   3   2  14      131.72      106.78      5.57 o 
   4   2  14       16.19       12.66      2.76 o 
   5   2  14      160.12      137.27      7.70 o 
   6   2  14        8.28        9.20      2.92 o 
   7   2  14      308.20      324.65     14.77 o 
   8   2  14        7.97        5.42      3.53 o 
   9   2  14        5.63        4.17      2.83 o 
  10   2  14        0.45        4.53      3.42 o 
 -19   3  14        3.02        6.93      3.24 o 
 -18   3  14        0.54       -0.37      2.40 o 
 -17   3  14      271.47      297.03     14.51 o 
 -16   3  14      593.09      586.04     15.83 o 
 -15   3  14      229.52      239.13      8.11 o 
 -14   3  14      369.74      359.94      9.79 o 
 -13   3  14       10.83       11.59      3.14 o 
 -12   3  14       68.88       65.69      5.05 o 
 -11   3  14       83.23       87.92      5.67 o 
 -10   3  14      393.50      363.43      8.85 o 
  -9   3  14      111.99      108.67      6.55 o 
  -8   3  14       97.21       93.98      6.03 o 
  -7   3  14        6.10        5.87      1.89 o 
  -6   3  14      720.86      717.23     13.40 o 
  -5   3  14        0.26        1.26      1.27 o 
  -4   3  14       40.42       34.22      3.73 o 
  -3   3  14       41.86       36.93      2.88 o 
  -2   3  14       74.05       75.63      4.00 o 
  -1   3  14        0.41        0.34      1.36 o 
   0   3  14      191.24      170.31      5.85 o 
   1   3  14       20.90       25.86      2.75 o 
   2   3  14       15.14       15.85      2.71 o 
   3   3  14      107.95      111.50      5.93 o 
   4   3  14        2.03        1.06      1.85 o 
   5   3  14        4.86        6.49      2.28 o 
   6   3  14        4.70        1.49      4.11 o 
   7   3  14        0.03       -0.61      2.28 o 
   8   3  14        6.58       12.84      3.58 o 
   9   3  14       96.73      122.23     10.39 o 
  10   3  14       47.44       59.24     11.10 o 
 -18   4  14       30.38       28.28      7.08 o 
 -17   4  14       43.88       48.32      5.85 o 
 -16   4  14      113.89      116.61      8.50 o 
 -15   4  14      384.08      365.31     12.34 o 
 -14   4  14      192.18      179.46      8.78 o 
 -13   4  14     1123.58     1105.59     23.58 o 
 -12   4  14      177.21      172.70      7.10 o 
 -11   4  14      761.58      749.87     23.67 o 
 -10   4  14      153.46      156.39     12.76 o 
  -9   4  14        4.64        7.21      2.54 o 
  -8   4  14        0.00       -0.66      1.68 o 
  -7   4  14       35.48       37.04      3.60 o 
  -6   4  14      179.70      186.63      5.60 o 
  -5   4  14      667.46      557.51     10.17 o 
  -4   4  14      408.25      376.25      8.12 o 
  -3   4  14        4.15        0.43      1.28 o 
  -2   4  14        5.00        4.38      1.66 o 
  -1   4  14      228.75      205.12      8.99 o 
   0   4  14       17.55       21.44      3.83 o 
   1   4  14        1.71        0.55      1.74 o 
   2   4  14      144.37      141.17      9.87 o 
   3   4  14      179.83      154.82      7.12 o 
   4   4  14      225.57      202.08      7.93 o 
   5   4  14       64.20       63.24      5.00 o 
   6   4  14       55.65       66.53      5.28 o 
   7   4  14        0.03       -1.30      2.20 o 
   8   4  14        0.97        1.29      2.40 o 
   9   4  14       33.08       25.70      6.83 o 
 -17   5  14      256.78      278.74     12.97 o 
 -16   5  14      158.22      205.50     10.81 o 
 -15   5  14      156.86      163.40      9.98 o 
 -14   5  14      318.49      324.76     15.49 o 
 -13   5  14       56.06       46.43      6.88 o 
 -12   5  14      104.53      117.50      7.74 o 
 -11   5  14       60.17       61.58      5.72 o 
 -10   5  14        0.03        1.19      2.29 o 
  -9   5  14       35.97       28.35      4.03 o 
  -8   5  14      297.54      274.56      9.80 o 
  -7   5  14       55.19       46.83      5.56 o 
  -6   5  14       85.99       78.51      6.04 o 
  -5   5  14       18.75       25.07      3.30 o 
  -4   5  14       94.26       74.22      4.34 o 
  -3   5  14        0.13        1.14      1.59 o 
  -2   5  14      317.71      348.40      9.30 o 
  -1   5  14       34.02       41.01      3.94 o 
   0   5  14      226.68      214.22      8.49 o 
   1   5  14       41.13       41.85      5.68 o 
   2   5  14       54.57       56.65      7.14 o 
   3   5  14        8.38       11.70      2.79 o 
   4   5  14       93.40      105.31      6.58 o 
   5   5  14        3.65        5.21      2.58 o 
   6   5  14       44.01       45.17      4.71 o 
   7   5  14       64.39       82.48      6.25 o 
   8   5  14       68.12       82.85      7.45 o 
 -16   6  14      150.75      126.59     15.98 o 
 -15   6  14      185.74      186.39     19.68 o 
 -14   6  14        6.30        6.49      4.07 o 
 -13   6  14        0.06        1.07      3.18 o 
 -12   6  14        0.11       -3.33      2.64 o 
 -11   6  14       24.40       19.83      4.92 o 
 -10   6  14       16.04       13.72      3.40 o 
  -9   6  14        0.32       -0.06      2.41 o 
  -8   6  14       38.60       37.99      4.58 o 
  -7   6  14        6.36        4.41      2.29 o 
  -6   6  14      110.02      116.54      6.75 o 
  -5   6  14       22.61       22.58      3.39 o 
  -4   6  14       17.26       10.60      2.72 o 
  -3   6  14      456.18      457.41     13.45 o 
  -2   6  14       35.98       38.54      5.86 o 
  -1   6  14      131.29      136.88      6.72 o 
   0   6  14       86.29       86.25     10.29 o 
   1   6  14       49.50       47.53      5.18 o 
   2   6  14       16.77       14.69      3.03 o 
   3   6  14        1.08        0.15      2.18 o 
   4   6  14       29.94       39.15      6.07 o 
   5   6  14       62.42       71.95      5.96 o 
   6   6  14      144.53      135.96      8.09 o 
 -14   7  14       20.39       23.97      8.10 o 
 -13   7  14       18.48       16.71      5.22 o 
 -12   7  14        1.89        2.44      3.76 o 
 -11   7  14        0.07        1.10      4.25 o 
 -10   7  14      539.75      526.13     27.53 o 
  -9   7  14       10.71       11.54      3.15 o 
  -8   7  14       96.45      104.71      7.76 o 
  -7   7  14        2.05        3.27      2.54 o 
  -6   7  14       25.08       24.89      3.83 o 
  -5   7  14       10.47        4.42      3.17 o 
  -4   7  14        0.38       -3.42      3.25 o 
  -3   7  14       11.22        2.43      2.88 o 
  -2   7  14       88.11       92.02      7.28 o 
  -1   7  14        2.41       -1.73      2.58 o 
   0   7  14       28.09       20.17      4.05 o 
   1   7  14       22.34       18.46      3.97 o 
   2   7  14        4.96        5.11      4.93 o 
   3   7  14       15.52       14.93      3.36 o 
   4   7  14      187.87      173.01     10.67 o 
 -10   8  14       31.60       31.49      5.20 o 
  -9   8  14       12.16       18.24      4.45 o 
  -8   8  14       66.38       75.80      7.57 o 
  -7   8  14      144.72      157.22     10.02 o 
  -6   8  14       14.94       18.36      4.38 o 
  -5   8  14       21.96       23.83      4.57 o 
  -4   8  14        0.31        6.81      3.42 o 
  -3   8  14       11.96       14.29      3.98 o 
  -2   8  14      125.36      121.02     10.86 o 
  -1   8  14       11.93        6.88      9.01 o 
   0   8  14       30.18       27.50      9.31 o 
 -20   1  15        1.50       -0.38      3.61 o 
 -19   1  15       89.88       95.37      9.69 o 
 -18   1  15       32.30       40.02      5.19 o 
 -17   1  15      225.51      207.52     11.24 o 
 -16   1  15       15.75       22.05      3.69 o 
 -15   1  15       45.86       43.03      6.04 o 
 -14   1  15      219.02      188.84     10.31 o 
 -13   1  15      821.54      778.69     16.79 o 
 -12   1  15      576.33      580.89     14.88 o 
 -11   1  15      869.59      812.54     16.60 o 
 -10   1  15        2.74        5.58      2.10 o 
  -9   1  15        1.05       -0.06      1.48 o 
  -8   1  15       10.50        6.46      1.71 o 
  -7   1  15        6.91        9.34      2.19 o 
  -6   1  15       89.17       92.75      4.38 o 
  -5   1  15      523.91      477.77      9.37 o 
  -4   1  15        3.99        7.49      2.22 o 
  -3   1  15     1907.03     1839.39     24.74 o 
  -2   1  15      607.34      570.36     11.13 o 
  -1   1  15     1034.59      995.59     16.49 o 
   0   1  15       83.54       86.17      4.78 o 
   1   1  15       20.13       17.42      2.58 o 
   2   1  15       62.13       66.53      4.02 o 
   3   1  15        0.28        1.38      1.55 o 
   4   1  15       12.57        8.70      2.07 o 
   5   1  15        2.58        0.74      1.61 o 
   6   1  15       85.72       73.22      5.21 o 
   7   1  15        7.35        9.42      2.71 o 
   8   1  15       41.27       50.34      4.77 o 
   9   1  15      218.81      240.63     13.05 o 
 -20   2  15      190.59      191.62     19.40 o 
 -19   2  15        2.70       11.13      4.07 o 
 -18   2  15       19.64       18.52      4.20 o 
 -17   2  15        5.74        7.36      2.51 o 
 -16   2  15       71.14       68.20      5.19 o 
 -15   2  15      227.61      226.46      7.83 o 
 -14   2  15        7.77        8.61      2.31 o 
 -13   2  15      443.87      441.41     12.73 o 
 -12   2  15        5.25        3.33      1.73 o 
 -11   2  15        3.85        5.94      1.82 o 
 -10   2  15       64.82       70.69      4.36 o 
  -9   2  15        2.00        1.48      1.80 o 
  -8   2  15      194.05      183.05      7.56 o 
  -7   2  15       38.46       28.12      2.92 o 
  -6   2  15      140.08      104.01      4.94 o 
  -5   2  15       20.06       18.05      2.20 o 
  -4   2  15      673.05      606.99     10.23 o 
  -3   2  15      786.93      722.11     15.59 o 
  -2   2  15     1723.80     1669.97     23.35 o 
  -1   2  15      139.86      131.08      6.75 o 
   0   2  15        0.13       -1.86      1.34 o 
   1   2  15     1658.97     1561.33     22.45 o 
   2   2  15      142.59      114.05      6.83 o 
   3   2  15       81.00       70.83      5.50 o 
   4   2  15       16.81       14.16      3.44 o 
   5   2  15       11.51       18.64      3.48 o 
   6   2  15       10.52        7.45      2.97 o 
   7   2  15      172.51      177.85      8.50 o 
   8   2  15      166.67      181.40     11.57 o 
   9   2  15      202.21      220.22     12.37 o 
 -19   3  15        1.75        4.45      3.09 o 
 -18   3  15      203.94      227.72     10.57 o 
 -17   3  15      355.58      365.97     12.60 o 
 -16   3  15        1.68        3.01      2.60 o 
 -15   3  15      591.99      577.00     13.16 o 
 -14   3  15     1681.25     1583.74     24.49 o 
 -13   3  15      843.89      834.57     15.75 o 
 -12   3  15      208.76      194.28      6.82 o 
 -11   3  15      223.59      241.10      8.88 o 
 -10   3  15       20.50       20.80      3.36 o 
  -9   3  15       46.95       47.97      4.58 o 
  -8   3  15        5.98        3.64      1.96 o 
  -7   3  15        9.58       16.80      2.60 o 
  -6   3  15       94.94       78.85      5.58 o 
  -5   3  15       26.07       19.84      2.36 o 
  -4   3  15      192.37      177.14      5.38 o 
  -3   3  15       16.87       17.14      2.26 o 
  -2   3  15      103.85      100.24      5.33 o 
  -1   3  15      477.19      465.95     11.08 o 
   0   3  15      157.84      146.88      5.82 o 
   1   3  15      219.55      185.63      7.60 o 
   2   3  15        2.67        1.76      1.87 o 
   3   3  15       16.92       12.88      2.61 o 
   4   3  15       82.54       78.79      5.31 o 
   5   3  15       10.71       10.77      3.12 o 
   6   3  15       32.77       36.76      4.73 o 
   7   3  15       80.04       93.53      7.15 o 
   8   3  15       13.65       24.76      4.93 o 
   9   3  15       17.19       21.74      7.34 o 
 -18   4  15       27.27       29.56      4.88 o 
 -17   4  15       11.19        4.39      3.03 o 
 -16   4  15      219.56      203.35      9.85 o 
 -15   4  15      870.45      850.51     19.99 o 
 -14   4  15      162.27      148.82      7.19 o 
 -13   4  15       99.25      103.97      7.27 o 
 -12   4  15      398.41      385.96     15.73 o 
 -11   4  15        3.58        7.29      2.68 o 
 -10   4  15      149.67      140.19      7.76 o 
  -9   4  15       11.31        9.76      2.75 o 
  -8   4  15      236.34      233.02      7.60 o 
  -7   4  15       43.44       44.58      4.07 o 
  -6   4  15      151.35      126.38      6.45 o 
  -5   4  15       20.26       35.31      3.07 o 
  -4   4  15      494.14      464.54     12.15 o 
  -3   4  15      356.82      353.49      8.45 o 
  -2   4  15        9.82       19.60      2.57 o 
  -1   4  15       51.92       44.08      4.55 o 
   0   4  15        0.11        2.79      2.15 o 
   1   4  15       39.12       43.14      6.67 o 
   2   4  15        9.91       13.28      2.74 o 
   3   4  15        8.25        7.71      2.47 o 
   4   4  15      104.65       82.32      6.35 o 
   5   4  15       13.19       10.18      2.78 o 
   6   4  15      233.49      233.87     13.62 o 
   7   4  15       10.30       13.03      5.35 o 
   8   4  15       37.10       37.41      8.44 o 
 -17   5  15       18.55       10.04      4.53 o 
 -16   5  15       30.78       33.78      6.61 o 
 -15   5  15      137.48      140.35     11.87 o 
 -14   5  15        0.22        5.39      3.92 o 
 -13   5  15       12.11       12.58      4.49 o 
 -12   5  15      171.23      176.97      8.74 o 
 -11   5  15        6.68        6.24      3.58 o 
 -10   5  15       18.40       20.94      3.78 o 
  -9   5  15      108.87      121.77      7.77 o 
  -8   5  15        6.42        3.75      2.26 o 
  -7   5  15      207.47      194.15      8.02 o 
  -6   5  15       99.91      105.56      6.20 o 
  -5   5  15      284.62      266.69      8.52 o 
  -4   5  15      537.90      477.89      9.91 o 
  -3   5  15      259.06      230.99      6.74 o 
  -2   5  15       41.07       56.87      4.52 o 
  -1   5  15       94.50       86.25      7.58 o 
   0   5  15        5.10        4.08      2.45 o 
   1   5  15        9.95        7.89      2.90 o 
   2   5  15       23.71       23.72      5.80 o 
   3   5  15      128.52      149.10     10.11 o 
   4   5  15       55.04       57.53      5.08 o 
   5   5  15      159.14      155.95      8.32 o 
   6   5  15       57.25       69.58      5.81 o 
 -15   6  15       51.78       51.62      8.15 o 
 -14   6  15      114.64      117.16     11.09 o 
 -13   6  15        1.18        4.50      3.67 o 
 -12   6  15       12.03       12.85      4.58 o 
 -11   6  15        0.06       -0.15      2.55 o 
 -10   6  15      155.27      175.37      9.39 o 
  -9   6  15        0.77       -1.38      2.48 o 
  -8   6  15        3.65        8.14      2.78 o 
  -7   6  15        8.53        6.61      2.57 o 
  -6   6  15        6.09        4.60      2.40 o 
  -5   6  15        2.19       -0.34      2.39 o 
  -4   6  15       79.79       87.46      6.98 o 
  -3   6  15       73.24       66.02      6.22 o 
  -2   6  15     1149.73     1117.70     19.62 o 
  -1   6  15      204.64      196.02      8.98 o 
   0   6  15        1.58        3.87      2.66 o 
   1   6  15      406.02      413.19     13.12 o 
   2   6  15        6.87        6.85      3.15 o 
   3   6  15       56.19       56.29      5.28 o 
   4   6  15       30.20       33.01      4.36 o 
   5   6  15      119.54      142.89      9.77 o 
 -13   7  15       23.61       26.31      8.14 o 
 -12   7  15        0.13       -3.37      3.33 o 
 -11   7  15      315.96      301.18     15.21 o 
 -10   7  15        5.68        8.93      3.59 o 
  -9   7  15       94.25      117.51     11.25 o 
  -8   7  15        5.78        4.53      2.70 o 
  -7   7  15       40.79       61.80      5.96 o 
  -6   7  15       28.83       33.55      5.09 o 
  -5   7  15       96.26       98.26      7.70 o 
  -4   7  15       48.06       54.01      6.02 o 
  -3   7  15       15.47       17.01      4.15 o 
  -2   7  15      276.20      264.62     18.47 o 
  -1   7  15       32.94       37.46      6.56 o 
   0   7  15        4.18        9.83      3.37 o 
   1   7  15       28.35       35.87      4.99 o 
   2   7  15       39.85       28.81      5.73 o 
  -9   8  15       12.20        9.66      3.93 o 
  -8   8  15       66.07       75.19      9.41 o 
  -7   8  15       57.41       58.34      6.51 o 
  -6   8  15       22.49       28.20      5.18 o 
  -5   8  15       24.38       22.59      4.81 o 
  -4   8  15       51.43       60.31      8.38 o 
  -3   8  15       40.08       37.98      5.65 o 
  -2   8  15       72.68       73.75      7.13 o 
 -20   0  16      142.31      129.07     11.29 o 
 -19   0  16       42.63       40.53      8.91 o 
 -18   0  16      356.72      382.11     23.33 o 
 -17   0  16        4.78        6.55      5.41 o 
 -16   0  16       45.35       35.36      8.53 o 
 -15   0  16       57.72       56.98     10.18 o 
 -14   0  16      528.80      490.70     24.44 o 
 -13   0  16       22.64       25.42      6.75 o 
 -12   0  16       32.42       33.98      7.41 o 
 -11   0  16      201.44      203.20     14.41 o 
 -10   0  16      158.13      161.57     12.61 o 
  -9   0  16       22.92       38.70      7.40 o 
  -8   0  16      849.48      720.84     27.89 o 
  -7   0  16       55.73       31.83      6.66 o 
  -6   0  16      208.99      258.23     15.30 o 
  -5   0  16      999.96      862.62     30.67 o 
  -4   0  16      634.07      631.72     25.02 o 
  -3   0  16      989.84      980.40     32.92 o 
  -2   0  16       37.50       46.57      7.94 o 
  -1   0  16     1760.27     1643.99     45.82 o 
   0   0  16      358.20      329.18     15.00 o 
   1   0  16       27.46       21.61      3.24 o 
   2   0  16        0.18        2.31      2.06 o 
   3   0  16     1034.58     1039.06     20.06 o 
   4   0  16       61.88       56.47      5.06 o 
   5   0  16       62.67       71.03      7.22 o 
   6   0  16       80.06       82.67      8.02 o 
   7   0  16        0.09        3.24      3.42 o 
   8   0  16       69.51       80.66      8.69 o 
   9   0  16      269.59      304.81     14.40 o 
 -20   1  16      336.79      355.11     16.56 o 
 -19   1  16      244.58      265.24     13.84 o 
 -18   1  16       27.24       40.31      5.29 o 
 -17   1  16        0.01        2.02      2.45 o 
 -16   1  16        6.89        8.41      2.99 o 
 -15   1  16       26.34       34.59      5.80 o 
 -14   1  16       14.90       17.27      4.21 o 
 -13   1  16      199.63      185.49     10.27 o 
 -12   1  16       30.80       31.56      5.13 o 
 -11   1  16        2.52        5.17      2.86 o 
 -10   1  16       36.47       27.92      4.71 o 
  -9   1  16        0.59       -1.18      2.86 o 
  -8   1  16      123.48       85.75      7.38 o 
  -7   1  16        0.11        1.92      1.77 o 
  -6   1  16       72.50       79.22      4.34 o 
  -5   1  16      516.53      499.13     11.94 o 
  -4   1  16       72.12       73.91      5.15 o 
  -3   1  16      506.50      503.55     15.08 o 
  -2   1  16     1957.26     1870.85     25.60 o 
  -1   1  16      212.17      221.43      7.43 o 
   0   1  16      211.52      212.44      8.57 o 
   1   1  16        7.86        4.08      2.01 o 
   2   1  16       14.32       13.53      2.58 o 
   3   1  16       74.55       76.65      5.18 o 
   4   1  16       40.33       53.95      5.00 o 
   5   1  16        2.64       -0.56      2.09 o 
   6   1  16        2.94        9.02      3.09 o 
   7   1  16       30.58       24.37      4.23 o 
   8   1  16      220.03      240.68     12.75 o 
   9   1  16       97.14      101.62     10.23 o 
 -19   2  16       83.54       98.50     18.29 o 
 -18   2  16      168.51      172.45     12.88 o 
 -17   2  16       71.57       78.95      6.95 o 
 -16   2  16      293.35      288.33     10.82 o 
 -15   2  16       39.32       33.09      3.72 o 
 -14   2  16      154.53      149.75      6.90 o 
 -13   2  16       22.02       28.95      3.29 o 
 -12   2  16        2.30        2.06      1.63 o 
 -11   2  16        5.28        3.71      1.76 o 
 -10   2  16       61.03       58.80      4.94 o 
  -9   2  16        0.27       -0.48      1.64 o 
  -8   2  16      366.87      328.44      8.33 o 
  -7   2  16       12.97       26.96      3.49 o 
  -6   2  16       91.66       74.28      4.90 o 
  -5   2  16       38.38       41.08      3.11 o 
  -4   2  16       34.22       41.69      3.60 o 
  -3   2  16      642.82      627.36     14.26 o 
  -2   2  16      828.08      793.47     14.27 o 
  -1   2  16       52.25       49.62      3.91 o 
   0   2  16       69.83       65.49      4.49 o 
   1   2  16      807.15      746.95     19.65 o 
   2   2  16       96.03       85.52      8.71 o 
   3   2  16       48.91       40.61      4.50 o 
   4   2  16       43.66       46.38      4.89 o 
   5   2  16      621.11      639.03     15.91 o 
   6   2  16        0.15        1.64      2.54 o 
   7   2  16      136.97      166.79     11.97 o 
   8   2  16      202.19      244.78     12.87 o 
 -19   3  16        8.32       10.69      3.61 o 
 -18   3  16       51.41       69.16      9.46 o 
 -17   3  16       11.44       22.21      4.90 o 
 -16   3  16      217.87      209.71     11.61 o 
 -15   3  16      100.52       98.37      6.25 o 
 -14   3  16     1118.06     1119.06     19.53 o 
 -13   3  16      192.84      182.17      9.41 o 
 -12   3  16      153.25      134.64     13.15 o 
 -11   3  16        0.33       -1.42      1.88 o 
 -10   3  16        0.69        3.98      2.35 o 
  -9   3  16       84.22       77.19      7.40 o 
  -8   3  16       19.57       19.04      2.85 o 
  -7   3  16        2.13        3.05      1.77 o 
  -6   3  16       15.27       10.79      2.03 o 
  -5   3  16      250.21      227.02      8.97 o 
  -4   3  16      330.01      303.82      7.35 o 
  -3   3  16        4.28        6.64      2.02 o 
  -2   3  16      200.07      187.18      8.24 o 
  -1   3  16      307.74      296.15      8.24 o 
   0   3  16       14.05       11.59      4.01 o 
   1   3  16        0.08        2.85      2.21 o 
   2   3  16       29.93       21.81      5.88 o 
   3   3  16       22.34       19.75      4.34 o 
   4   3  16       29.99       25.96      8.37 o 
   5   3  16       20.66       26.04      4.21 o 
   6   3  16       11.46       15.90      3.70 o 
   7   3  16        0.30        3.08      2.87 o 
   8   3  16      114.21      127.64     15.26 o 
 -18   4  16       19.71       38.96      6.60 o 
 -17   4  16       22.68       26.76      4.67 o 
 -16   4  16      596.95      578.62     16.34 o 
 -15   4  16        0.95        1.40      3.36 o 
 -14   4  16      220.01      230.87     13.72 o 
 -13   4  16      134.62      136.76      8.45 o 
 -12   4  16       20.06       20.22      3.86 o 
 -11   4  16       46.34       45.38      4.98 o 
 -10   4  16       21.15       25.10      3.91 o 
  -9   4  16        0.18        1.10      1.94 o 
  -8   4  16        5.13        7.35      2.34 o 
  -7   4  16        0.00       -0.34      1.87 o 
  -6   4  16      695.96      619.31     13.10 o 
  -5   4  16      356.27      369.93      8.49 o 
  -4   4  16     2010.21     1883.03     23.87 o 
  -3   4  16      372.02      370.80      8.74 o 
  -2   4  16       42.68       47.42      4.07 o 
  -1   4  16       94.08       98.30      6.71 o 
   0   4  16        2.28        4.76      2.47 o 
   1   4  16      102.45      110.48      7.13 o 
   2   4  16        4.17        2.50      3.01 o 
   3   4  16       87.92       79.69      8.25 o 
   4   4  16        1.53        4.38      2.38 o 
   5   4  16       54.02       45.26      4.65 o 
   6   4  16      408.19      417.03     16.42 o 
   7   4  16      467.82      537.18     24.60 o 
 -16   5  16      972.24      977.96     30.17 o 
 -15   5  16      254.19      251.71     20.44 o 
 -14   5  16        0.86        2.68      3.75 o 
 -13   5  16       13.77       15.28      4.36 o 
 -12   5  16        0.15        2.11      2.65 o 
 -11   5  16        2.16        1.21      2.48 o 
 -10   5  16        0.16        1.86      2.46 o 
  -9   5  16       28.92       27.71      5.13 o 
  -8   5  16        4.86        2.35      2.21 o 
  -7   5  16       87.29       88.73      5.89 o 
  -6   5  16      404.11      383.16     10.44 o 
  -5   5  16      160.52      135.96      7.41 o 
  -4   5  16       35.88       38.86      3.54 o 
  -3   5  16      228.17      214.79      7.51 o 
  -2   5  16       59.64       61.37      6.26 o 
  -1   5  16       64.29       66.19      6.62 o 
   0   5  16      120.68      126.78      8.02 o 
   1   5  16       95.49       88.13      6.83 o 
   2   5  16       82.54       97.30     13.76 o 
   3   5  16        0.47        2.25      2.36 o 
   4   5  16      180.64      179.82      8.91 o 
   5   5  16       19.00       24.58      3.97 o 
 -15   6  16       33.63       40.54      9.86 o 
 -14   6  16       79.49       84.79     16.35 o 
 -13   6  16        7.57       12.16      4.66 o 
 -12   6  16      119.80       99.22     10.14 o 
 -11   6  16      162.33      165.43      9.83 o 
 -10   6  16        0.03        1.71      2.49 o 
  -9   6  16      283.84      308.68     10.02 o 
  -8   6  16      101.59       98.17      6.72 o 
  -7   6  16      117.44      114.80      8.34 o 
  -6   6  16      164.78      152.93      9.20 o 
  -5   6  16      473.40      473.95     12.30 o 
  -4   6  16       92.10       74.81      6.79 o 
  -3   6  16      184.21      186.78      9.28 o 
  -2   6  16       22.92       29.77      3.88 o 
  -1   6  16       58.45       62.09      5.86 o 
   0   6  16      112.30      125.81      8.38 o 
   1   6  16       27.44       36.39     10.68 o 
   2   6  16        6.59        3.81      3.03 o 
   3   6  16      329.06      322.26     12.07 o 
   4   6  16        7.78        6.44      3.93 o 
 -12   7  16        9.68        8.61      4.36 o 
 -11   7  16        3.45        1.61      3.14 o 
 -10   7  16      150.44      179.97     11.31 o 
  -9   7  16       11.64       15.34      3.60 o 
  -8   7  16      618.62      654.29     15.58 o 
  -7   7  16       15.06        9.91      3.32 o 
  -6   7  16      162.40      153.78      9.92 o 
  -5   7  16      382.67      359.33     12.83 o 
  -4   7  16     1533.77     1526.29     29.95 o 
  -3   7  16       21.26       18.93      4.54 o 
  -2   7  16       26.39       24.06      4.66 o 
  -1   7  16       67.83       62.72      8.20 o 
   0   7  16      108.75      114.89     10.97 o 
   1   7  16        0.82        4.67      6.97 o 
 -19   1  17       85.06       98.80     10.20 o 
 -18   1  17      155.24      170.09     10.34 o 
 -17   1  17        2.13        4.22      2.72 o 
 -16   1  17        0.02        0.74      2.26 o 
 -15   1  17      162.40      157.22     11.70 o 
 -14   1  17       48.50       48.93      6.54 o 
 -13   1  17        9.84       15.37      4.13 o 
 -12   1  17        6.65        5.26      3.11 o 
 -11   1  17       52.29       44.22      5.83 o 
 -10   1  17      191.35      173.82      9.64 o 
  -9   1  17       35.73       34.37      5.32 o 
  -8   1  17      454.73      403.55     14.55 o 
  -7   1  17      168.49      148.74      9.13 o 
  -6   1  17       12.13       18.96      8.71 o 
  -5   1  17      317.76      302.23     12.07 o 
  -4   1  17        7.14       10.65      4.34 o 
  -3   1  17      343.31      349.80     10.72 o 
  -2   1  17       71.50       68.36      4.56 o 
  -1   1  17      275.35      292.37      8.16 o 
   0   1  17       16.72       17.00      2.88 o 
   1   1  17      127.90      127.80      6.06 o 
   2   1  17       64.63       79.30      5.09 o 
   3   1  17       62.57       67.28      5.67 o 
   4   1  17       34.35       29.44      4.16 o 
   5   1  17       29.06       29.63      5.42 o 
   6   1  17       72.33       64.97      6.39 o 
   7   1  17       73.63       99.88      7.97 o 
 -19   2  17       12.10       15.04      4.84 o 
 -18   2  17        4.94        6.02      4.12 o 
 -17   2  17      163.80      163.42      9.85 o 
 -16   2  17      236.83      232.06     12.35 o 
 -15   2  17      106.20      102.23      8.21 o 
 -14   2  17      301.43      299.13     12.95 o 
 -13   2  17        0.13        2.65      2.87 o 
 -12   2  17        0.27        3.32      4.65 o 
 -11   2  17       61.41       64.79      5.36 o 
 -10   2  17      410.27      389.42     11.22 o 
  -9   2  17       16.07       19.66      2.77 o 
  -8   2  17       48.20       35.63      3.38 o 
  -7   2  17      778.94      676.21     12.86 o 
  -6   2  17        2.42       -0.07      1.55 o 
  -5   2  17       81.33       94.02      5.15 o 
  -4   2  17      156.35      143.48      6.43 o 
  -3   2  17        4.87        6.22      2.54 o 
  -2   2  17     1170.31     1127.30     18.43 o 
  -1   2  17       44.22       48.98      4.01 o 
   0   2  17       42.16       35.91      4.47 o 
   1   2  17        9.29       15.56      3.22 o 
   2   2  17        9.95       15.11      3.25 o 
   3   2  17        0.06        0.44      2.24 o 
   4   2  17      327.48      349.86     11.98 o 
   5   2  17      100.99      112.29      7.64 o 
   6   2  17       37.68       60.15      7.50 o 
   7   2  17       13.16       12.92      7.73 o 
 -18   3  17       79.89      105.19     10.62 o 
 -17   3  17      176.75      176.79     11.95 o 
 -16   3  17      204.43      189.26      7.90 o 
 -15   3  17        1.96        5.59      2.86 o 
 -14   3  17       40.81       40.27      5.95 o 
 -13   3  17      157.71      150.40      9.80 o 
 -12   3  17       17.43       22.13      3.71 o 
 -11   3  17        2.98        4.42      4.98 o 
 -10   3  17       57.19       54.43      5.13 o 
  -9   3  17       81.52       69.27      4.94 o 
  -8   3  17      130.65      127.98      6.23 o 
  -7   3  17     1247.66     1143.71     18.91 o 
  -6   3  17      392.92      326.41      7.82 o 
  -5   3  17        3.59        2.33      1.67 o 
  -4   3  17       39.04       34.45      3.61 o 
  -3   3  17        3.24        3.85      3.12 o 
  -2   3  17       31.75       32.08      3.42 o 
  -1   3  17      299.50      280.36      8.28 o 
   0   3  17        2.20        2.02      2.30 o 
   1   3  17       72.92       63.34      5.55 o 
   2   3  17        3.34        1.57      2.29 o 
   3   3  17        2.61        1.90      2.91 o 
   4   3  17       26.11       24.53      4.34 o 
   5   3  17       39.14       39.10      5.05 o 
   6   3  17       27.89       17.95      4.16 o 
 -17   4  17       46.23       49.47      7.34 o 
 -16   4  17        5.40        5.85      3.94 o 
 -15   4  17        8.86       11.37      3.32 o 
 -14   4  17       50.18       48.17      5.32 o 
 -13   4  17        3.93        8.32      2.87 o 
 -12   4  17       44.16       54.07      5.48 o 
 -11   4  17        0.27        2.91      2.41 o 
 -10   4  17      105.05      102.71      7.22 o 
  -9   4  17        9.06       13.68      2.80 o 
  -8   4  17       93.39       92.17      6.17 o 
  -7   4  17        8.15        4.20      2.17 o 
  -6   4  17       60.86       49.07      4.45 o 
  -5   4  17      102.35      130.80      5.73 o 
  -4   4  17      318.53      325.31     10.85 o 
  -3   4  17      505.93      495.86     18.20 o 
  -2   4  17       45.11       45.63      4.86 o 
  -1   4  17       60.90       52.91      5.18 o 
   0   4  17      199.09      189.73      8.38 o 
   1   4  17        0.10        0.85      2.39 o 
   2   4  17      133.05      138.27     11.55 o 
   3   4  17       98.67       96.46      8.58 o 
   4   4  17        2.66        9.87      3.23 o 
   5   4  17        5.18        5.76      3.27 o 
 -16   5  17      233.75      256.14     18.67 o 
 -15   5  17        0.41        3.28      3.77 o 
 -14   5  17       79.06       77.12      8.73 o 
 -13   5  17       25.72       26.94      4.40 o 
 -12   5  17       49.18       55.61      5.83 o 
 -11   5  17        0.54        2.12      2.58 o 
 -10   5  17       29.72       32.96      6.08 o 
  -9   5  17       28.20       28.23      3.84 o 
  -8   5  17        0.55        0.88      2.14 o 
  -7   5  17       33.77       30.83      3.84 o 
  -6   5  17        0.16        2.23      2.13 o 
  -5   5  17       40.37       37.49      4.09 o 
  -4   5  17        0.24       -0.73      2.02 o 
  -3   5  17       74.83       75.94      5.37 o 
  -2   5  17       29.11       25.70      4.13 o 
  -1   5  17        0.69       -0.48      2.47 o 
   0   5  17       61.82       68.49      6.14 o 
   1   5  17       91.59      100.19      7.53 o 
   2   5  17        0.78        2.62      2.72 o 
   3   5  17        2.42        6.78      3.51 o 
   4   5  17       57.00       59.50      7.14 o 
 -14   6  17        4.32        2.06      5.55 o 
 -13   6  17        6.66        4.16      3.89 o 
 -12   6  17        0.24       -1.67      3.40 o 
 -11   6  17      177.03      197.61      9.19 o 
 -10   6  17       60.38       64.31      5.66 o 
  -9   6  17       11.57       10.34      3.21 o 
  -8   6  17       86.78       94.67      6.67 o 
  -7   6  17      480.79      505.90     13.05 o 
  -6   6  17      342.16      330.18     10.44 o 
  -5   6  17      837.72      746.56     21.61 o 
  -4   6  17      189.96      182.16      9.87 o 
  -3   6  17        1.84        7.38      3.91 o 
  -2   6  17       27.17       25.35      5.51 o 
  -1   6  17       37.17       45.48      5.47 o 
   0   6  17        2.54        1.22      3.22 o 
   1   6  17       14.73       13.85      3.80 o 
   2   6  17       76.65       74.22     12.47 o 
 -11   7  17       63.28       73.35      7.62 o 
 -10   7  17      442.21      476.39     13.48 o 
  -9   7  17       15.10       18.85      3.80 o 
  -8   7  17      106.29      105.63      7.24 o 
  -7   7  17        2.07        0.77      3.41 o 
  -6   7  17       15.66       18.19      4.58 o 
  -5   7  17      250.54      264.48     11.21 o 
  -4   7  17       12.03       15.99      4.36 o 
  -3   7  17      176.16      217.70     11.26 o 
  -2   7  17        1.63       -0.92      3.64 o 
  -1   7  17        6.65        3.17      5.86 o 
 -19   0  18       53.45       68.85     12.84 o 
 -18   0  18       38.86       51.21     10.84 o 
 -17   0  18       48.85       34.22      8.78 o 
 -16   0  18        0.29        8.93      5.59 o 
 -15   0  18      193.89      224.02     17.38 o 
 -14   0  18       37.46       39.05      8.50 o 
 -13   0  18       70.55       72.97     11.12 o 
 -12   0  18       64.45       53.14      9.33 o 
 -11   0  18      837.79      803.57     32.55 o 
 -10   0  18      251.08      211.18     15.52 o 
  -9   0  18     1671.56     1481.88     47.58 o 
  -8   0  18      410.90      355.99     19.72 o 
  -7   0  18       32.95       23.94      6.65 o 
  -6   0  18     1372.36     1269.97     41.88 o 
  -5   0  18     1304.68     1261.20     41.48 o 
  -4   0  18       14.78        5.61      4.84 o 
  -3   0  18     1535.78     1475.80     45.66 o 
  -2   0  18       60.08       76.99     10.60 o 
  -1   0  18        0.00        2.80      4.65 o 
   0   0  18      191.92      198.32     14.42 o 
   1   0  18      134.23      152.09     10.80 o 
   2   0  18      332.47      383.62     15.02 o 
   3   0  18      614.35      738.23     33.34 o 
   4   0  18      173.74      203.65     19.78 o 
   5   0  18       37.48       49.60     10.53 o 
   6   0  18       10.71       25.37      8.83 o 
 -19   1  18      357.53      353.54     25.00 o 
 -18   1  18       16.63       16.77      4.07 o 
 -17   1  18        9.62        9.76      3.35 o 
 -16   1  18       90.74       89.66      9.33 o 
 -15   1  18        9.35        9.44      4.03 o 
 -14   1  18        9.91       10.97      3.93 o 
 -13   1  18      250.55      248.67     12.38 o 
 -12   1  18      280.25      265.61     14.56 o 
 -11   1  18      166.65      176.25     11.98 o 
 -10   1  18      229.30      223.77     29.34 o 
  -9   1  18       21.31       10.55      4.28 o 
  -8   1  18     1021.24      864.01     25.92 o 
  -7   1  18      201.63      180.86      9.88 o 
  -6   1  18       62.38       58.25     12.30 o 
  -5   1  18      100.01      101.58      8.32 o 
  -4   1  18      667.16      647.12     19.02 o 
  -3   1  18       63.43       62.54      6.93 o 
  -2   1  18        0.12        1.60      2.26 o 
  -1   1  18       15.72       21.01      3.60 o 
   0   1  18       15.97       15.73      3.36 o 
   1   1  18       10.53        7.90      2.95 o 
   2   1  18        0.49        2.83      3.19 o 
   3   1  18       12.19       12.25      4.39 o 
   4   1  18      357.20      358.26     11.73 o 
   5   1  18       22.39       15.78      4.63 o 
   6   1  18       25.23       24.29      5.56 o 
 -18   2  18       74.53       65.35      6.70 o 
 -17   2  18       26.12       32.61      4.90 o 
 -16   2  18      267.68      257.61     10.57 o 
 -15   2  18      542.78      546.56     15.36 o 
 -14   2  18        0.31        7.36      3.54 o 
 -13   2  18       31.30       34.37      5.91 o 
 -12   2  18      255.37      236.91     12.10 o 
 -11   2  18      262.33      251.32     13.90 o 
 -10   2  18       99.62       84.14      8.15 o 
  -9   2  18        0.75        1.14      2.66 o 
  -8   2  18        0.98        7.73      3.40 o 
  -7   2  18       91.15       87.25      8.01 o 
  -6   2  18       33.24       29.75      4.15 o 
  -5   2  18        0.94        1.97      2.08 o 
  -4   2  18       84.02       86.22      6.01 o 
  -3   2  18        4.23        4.51      3.00 o 
  -2   2  18      126.31      126.38      6.43 o 
  -1   2  18       10.32       14.67      2.81 o 
   0   2  18        0.19        1.50      2.20 o 
   1   2  18        1.58        7.33      2.91 o 
   2   2  18       25.52       35.37      4.63 o 
   3   2  18       45.83       50.44      5.40 o 
   4   2  18      147.23      176.92      9.63 o 
   5   2  18        9.27        7.79      3.32 o 
   6   2  18       84.00       65.04     11.03 o 
 -18   3  18       16.41       14.00      6.52 o 
 -17   3  18        1.07        0.32      5.51 o 
 -16   3  18        2.05        8.87      6.79 o 
 -15   3  18       15.51       19.53      5.52 o 
 -14   3  18       70.71       68.24      7.83 o 
 -13   3  18       14.00       13.74      5.17 o 
 -12   3  18       17.43       16.92      3.51 o 
 -11   3  18       14.17       18.42      3.49 o 
 -10   3  18       35.72       33.32      3.67 o 
  -9   3  18       23.73       26.27      4.08 o 
  -8   3  18        4.15        4.76      2.19 o 
  -7   3  18        0.05        1.74      1.87 o 
  -6   3  18       43.31       55.60      4.44 o 
  -5   3  18       63.91       55.88      3.96 o 
  -4   3  18       69.56       64.75      4.80 o 
  -3   3  18       48.13       37.97      3.85 o 
  -2   3  18        4.21        7.36      2.29 o 
  -1   3  18       19.38       22.05      3.76 o 
   0   3  18        2.06        5.11      2.56 o 
   1   3  18       84.68      100.22      7.27 o 
   2   3  18        0.65        1.48      3.66 o 
   3   3  18      112.57      103.89      7.46 o 
   4   3  18       21.69       28.10      4.55 o 
   5   3  18        8.44       11.83      4.75 o 
 -17   4  18      320.25      259.42     18.43 o 
 -16   4  18        0.32        8.11      4.13 o 
 -15   4  18       44.94       46.95      5.54 o 
 -14   4  18        5.13       12.90      3.45 o 
 -13   4  18       13.30       17.34      3.66 o 
 -12   4  18       31.98       31.84      6.17 o 
 -11   4  18      105.75      109.96      6.64 o 
 -10   4  18      180.62      184.13      7.58 o 
  -9   4  18       66.17       69.61      5.33 o 
  -8   4  18       30.18       26.20      3.55 o 
  -7   4  18       26.45       19.39      5.02 o 
  -6   4  18        4.02        2.53      2.17 o 
  -5   4  18      176.44      164.05      6.59 o 
  -4   4  18      733.81      725.57     13.12 o 
  -3   4  18      112.15      125.52      6.81 o 
  -2   4  18        3.63        4.51      2.59 o 
  -1   4  18       56.10       60.38      5.72 o 
   0   4  18        1.35        3.36      4.54 o 
   1   4  18      320.39      340.03     11.68 o 
   2   4  18        8.38        5.77      3.19 o 
   3   4  18        7.36        9.40      4.39 o 
   4   4  18      163.07      166.37     12.14 o 
 -15   5  18       30.91       27.94      7.68 o 
 -14   5  18       37.73       39.87      6.82 o 
 -13   5  18       43.48       38.54      5.04 o 
 -12   5  18      147.58      180.78     10.38 o 
 -11   5  18      130.39      141.65      7.97 o 
 -10   5  18        6.39        7.40      2.79 o 
  -9   5  18       11.52        6.84      2.67 o 
  -8   5  18       73.50       70.66      7.35 o 
  -7   5  18        0.92        3.27      2.49 o 
  -6   5  18       31.35       30.54      3.94 o 
  -5   5  18       69.05       63.38      5.29 o 
  -4   5  18        2.25        6.08      3.14 o 
  -3   5  18       29.76       38.58      4.69 o 
  -2   5  18        6.49       10.14      3.36 o 
  -1   5  18      147.09      148.59      9.03 o 
   0   5  18        2.70        5.11      3.03 o 
   1   5  18       41.80       50.80      7.49 o 
   2   5  18       62.98       77.02      7.02 o 
   3   5  18      125.31      142.41     16.26 o 
 -13   6  18        6.48        8.05      6.43 o 
 -12   6  18       17.84       20.26      4.07 o 
 -11   6  18        6.63        9.41      3.03 o 
 -10   6  18        0.92        0.85      2.43 o 
  -9   6  18       37.55       42.09      4.81 o 
  -8   6  18        4.36        0.11      2.54 o 
  -7   6  18       66.22       58.35      7.57 o 
  -6   6  18      969.82      982.85     22.35 o 
  -5   6  18       37.20       31.11      6.49 o 
  -4   6  18        1.32        0.53      3.44 o 
  -3   6  18        0.53        2.07      3.89 o 
  -2   6  18       44.34       43.05     15.05 o 
  -1   6  18        0.01        4.34      3.11 o 
   0   6  18       47.27       60.24      7.70 o 
  -8   7  18       51.85       61.49      6.82 o 
  -7   7  18       34.10       34.70      5.47 o 
  -6   7  18      295.14      319.37     12.62 o 
  -5   7  18      145.39      182.71     11.00 o 
  -4   7  18       28.07       36.38      6.82 o 
 -18   1  19       25.42       24.86      4.50 o 
 -17   1  19        6.41        8.05      3.13 o 
 -16   1  19      215.75      220.91     30.24 o 
 -15   1  19       18.01       15.06      4.63 o 
 -14   1  19      134.44      124.81     17.69 o 
 -13   1  19      177.36      179.20     11.47 o 
 -12   1  19        0.31        0.25      2.83 o 
 -11   1  19       14.75       21.22      4.69 o 
 -10   1  19      225.48      197.00     10.85 o 
  -9   1  19       69.33       52.31      6.54 o 
  -8   1  19       79.45       79.84      7.79 o 
  -7   1  19       56.02       44.63      6.07 o 
  -6   1  19       16.02       10.19      3.77 o 
  -5   1  19       34.38       35.40      8.10 o 
  -4   1  19       29.20       35.84      9.61 o 
  -3   1  19      116.90      132.02     11.30 o 
  -2   1  19      152.70      161.22     12.27 o 
  -1   1  19       52.75       50.41      6.25 o 
   0   1  19        2.68        3.87      2.75 o 
   1   1  19       73.72       80.26     23.90 o 
   2   1  19        4.89        9.62      4.11 o 
   3   1  19        0.61        8.45      5.14 o 
   4   1  19        7.89        2.10      4.63 o 
 -18   2  19        0.06        2.98      3.39 o 
 -17   2  19      118.31      123.53      8.87 o 
 -16   2  19      101.74      112.63     13.15 o 
 -15   2  19      128.57      130.56     11.20 o 
 -14   2  19      157.58      165.20     12.20 o 
 -13   2  19       75.65       72.77     21.03 o 
 -12   2  19       67.14       78.26     12.57 o 
 -11   2  19       11.46       14.03      3.96 o 
 -10   2  19      178.70      188.57     10.74 o 
  -9   2  19        0.05        0.49      2.98 o 
  -8   2  19       16.87       22.70      8.57 o 
  -7   2  19       40.68       32.76      7.12 o 
  -6   2  19       11.32       14.34      4.23 o 
  -5   2  19      176.21      160.70     10.01 o 
  -4   2  19       10.87        4.44      3.12 o 
  -3   2  19       10.98       13.67      3.72 o 
  -2   2  19       25.34       22.22      3.75 o 
  -1   2  19       33.61       47.41      9.33 o 
   0   2  19       59.96       39.22      6.08 o 
   1   2  19      303.00      303.73     10.78 o 
   2   2  19      231.97      247.22      9.94 o 
   3   2  19      172.84      172.16     13.23 o 
   4   2  19      105.80      100.92      7.64 o 
   5   2  19      341.04      386.31     21.51 o 
 -17   3  19        0.08        2.56      4.31 o 
 -16   3  19       51.32       60.90     21.74 o 
 -15   3  19      404.25      388.18     31.89 o 
 -14   3  19      244.69      263.96     13.62 o 
 -13   3  19       15.44       17.62      6.59 o 
 -12   3  19        8.11       16.24      4.51 o 
 -11   3  19       50.13       54.83      8.09 o 
 -10   3  19      309.08      286.10     13.52 o 
  -9   3  19        3.38        6.52      3.56 o 
  -8   3  19       14.41       13.59      2.78 o 
  -7   3  19        0.28        4.99      2.58 o 
  -6   3  19       29.50       27.98      3.60 o 
  -5   3  19       91.97      100.32      6.08 o 
  -4   3  19      306.60      307.99      9.15 o 
  -3   3  19        4.44        3.56      2.34 o 
  -2   3  19       39.62       42.70      5.23 o 
  -1   3  19      359.31      352.61     14.81 o 
   0   3  19       26.81       28.26      4.34 o 
   1   3  19       37.68       27.52      4.35 o 
   2   3  19        0.51        1.69      2.59 o 
   3   3  19       95.56      121.76     11.05 o 
   4   3  19        8.47       14.05      4.78 o 
 -15   4  19       20.76       31.62      6.30 o 
 -14   4  19       63.88       72.10      8.36 o 
 -13   4  19        9.90       14.70      3.59 o 
 -12   4  19      157.52      174.97      8.62 o 
 -11   4  19       79.87       72.41      6.58 o 
 -10   4  19      198.36      225.67      8.29 o 
  -9   4  19       44.70       42.03      6.65 o 
  -8   4  19       60.14       58.71      5.08 o 
  -7   4  19        1.98        6.32      2.53 o 
  -6   4  19        2.70        0.23      1.95 o 
  -5   4  19      104.33      115.80      9.76 o 
  -4   4  19       13.22       11.08      2.66 o 
  -3   4  19        9.43        9.81      3.14 o 
  -2   4  19      154.42      188.45      8.68 o 
  -1   4  19      260.29      293.39     10.88 o 
   0   4  19       14.18       16.81      3.83 o 
   1   4  19       37.49       32.42      4.84 o 
   2   4  19      122.35      120.24      8.37 o 
   3   4  19       18.05       15.56      5.10 o 
 -14   5  19        0.70        7.71      3.82 o 
 -13   5  19      237.29      262.04     11.03 o 
 -12   5  19      135.56      151.87      8.39 o 
 -11   5  19      158.55      163.64      8.62 o 
 -10   5  19        0.04        4.29      3.94 o 
  -9   5  19      177.44      176.69     10.69 o 
  -8   5  19      106.83       95.87      7.65 o 
  -7   5  19        5.84        4.85      2.83 o 
  -6   5  19      159.82      145.22     11.01 o 
  -5   5  19        4.80        8.49      3.50 o 
  -4   5  19       17.68       22.50      8.35 o 
  -3   5  19        6.98        7.66      3.20 o 
  -2   5  19      226.93      242.23     10.10 o 
  -1   5  19        0.01        3.36      2.82 o 
   0   5  19       20.75       22.27      4.37 o 
   1   5  19        2.30       10.92      4.40 o 
 -12   6  19      166.89      205.46     11.27 o 
 -11   6  19        3.13        6.31      3.03 o 
 -10   6  19        1.19        6.14      2.91 o 
  -9   6  19        1.05        5.09      2.80 o 
  -8   6  19        8.41        9.28      3.24 o 
  -7   6  19      194.11      200.07     11.16 o 
  -6   6  19      224.26      227.85     10.44 o 
  -5   6  19      359.26      334.21     12.46 o 
  -4   6  19       29.85       29.21      6.27 o 
  -3   6  19        0.00       -2.13      5.44 o 
  -2   6  19        7.83        5.97      6.16 o 
 -18   0  20       18.09       29.06      8.85 o 
 -17   0  20        0.18       -0.59      4.52 o 
 -16   0  20        1.58        1.72      4.86 o 
 -15   0  20       63.48       69.36     11.83 o 
 -14   0  20      211.77      228.58     18.19 o 
 -13   0  20      363.70      388.91     23.30 o 
 -12   0  20       35.84       32.12      7.47 o 
 -11   0  20        1.90        1.01      3.54 o 
 -10   0  20       22.54       43.38      8.65 o 
  -9   0  20        0.00        0.53      3.76 o 
  -8   0  20        8.58       12.85      5.88 o 
  -7   0  20      282.58      298.47     18.76 o 
  -6   0  20      922.78      880.72     34.64 o 
  -5   0  20     2370.58     2370.04     67.33 o 
  -4   0  20      206.00      185.15     14.83 o 
  -3   0  20       17.82       26.51      7.60 o 
  -2   0  20      267.63      287.74     18.25 o 
  -1   0  20        0.02       -2.12      4.25 o 
   0   0  20      115.07      109.11     13.09 o 
   1   0  20       30.74       43.58      9.18 o 
 -18   1  20       37.18       39.05      6.44 o 
 -17   1  20      139.40      153.54      9.88 o 
 -16   1  20       64.57       64.03      8.37 o 
 -15   1  20      266.88      258.62     13.94 o 
 -14   1  20        3.88        6.55      4.21 o 
 -13   1  20        4.31        7.00      3.69 o 
 -12   1  20       43.92       30.18      5.58 o 
 -11   1  20       19.94       25.08      5.11 o 
 -10   1  20        6.79        7.62      3.52 o 
  -9   1  20      372.41      341.02     14.57 o 
  -8   1  20        0.73        3.47      3.01 o 
  -7   1  20      291.78      313.90     16.06 o 
  -6   1  20      215.35      235.41     14.25 o 
  -5   1  20        2.56        2.29      3.65 o 
  -4   1  20        0.27        3.75      3.29 o 
  -3   1  20       69.49       90.06      8.47 o 
  -2   1  20        1.62        2.91      5.03 o 
  -1   1  20      175.06      193.46     11.37 o 
   0   1  20        6.69       10.91      3.38 o 
   1   1  20      151.74      159.07     11.86 o 
   2   1  20       76.82      107.22     10.01 o 
   3   1  20        0.55        1.87      5.20 o 
 -17   2  20      203.39      213.99     29.02 o 
 -16   2  20       56.08       63.18     14.60 o 
 -15   2  20      305.48      288.83     14.56 o 
 -14   2  20       21.52       23.61      5.27 o 
 -13   2  20       15.40       19.03      4.85 o 
 -12   2  20       38.82       43.03      6.56 o 
 -11   2  20      113.56      100.12      9.29 o 
 -10   2  20      197.12      185.34     11.72 o 
  -9   2  20       10.05        4.09      4.58 o 
  -8   2  20        8.42       15.30      4.47 o 
  -7   2  20       64.11       65.20      7.42 o 
  -6   2  20        6.51        8.75      3.77 o 
  -5   2  20        6.55        3.71      3.76 o 
  -4   2  20       13.50       14.79      4.39 o 
  -3   2  20      119.67      159.26     13.80 o 
  -2   2  20        1.00        3.83      2.71 o 
  -1   2  20       21.77       33.74      5.85 o 
   0   2  20      127.53      128.87     10.50 o 
   1   2  20      544.29      548.46     44.93 o 
   2   2  20       11.28       14.45      5.12 o 
   3   2  20        1.73       -5.76      3.33 o 
 -16   3  20      167.66      172.88     13.43 o 
 -15   3  20      127.78      122.45     19.22 o 
 -14   3  20       84.76      142.87     13.18 o 
 -13   3  20       73.95       85.01      9.18 o 
 -12   3  20        5.65        4.56      4.14 o 
 -11   3  20      387.38      362.96     15.78 o 
 -10   3  20      110.28      109.03     10.00 o 
  -9   3  20        5.78        7.46      3.67 o 
  -8   3  20        1.81        5.21      3.47 o 
  -7   3  20       31.97       25.69     10.17 o 
  -6   3  20       41.70       37.68      6.08 o 
  -5   3  20       78.41       86.11      8.56 o 
  -4   3  20       13.43       11.01      3.40 o 
  -3   3  20      130.76      135.75     13.73 o 
  -2   3  20       33.45       29.85      5.69 o 
  -1   3  20       36.44       38.05      8.06 o 
   0   3  20       43.06       36.27      4.84 o 
   1   3  20       16.43       17.92      4.52 o 
   2   3  20       99.90       94.48      7.76 o 
 -15   4  20       14.58       37.27      8.53 o 
 -14   4  20        0.03        7.04     12.15 o 
 -13   4  20        5.09        7.92      3.91 o 
 -12   4  20      170.16      176.63     22.17 o 
 -11   4  20       21.07       32.61      6.32 o 
 -10   4  20       48.95       62.53      6.15 o 
  -9   4  20      142.85      161.28      8.25 o 
  -8   4  20      150.78      157.60      8.06 o 
  -7   4  20        0.33       -0.33      2.60 o 
  -6   4  20        9.68        4.46      2.80 o 
  -5   4  20       61.05       55.81      5.82 o 
  -4   4  20      101.78       99.34      7.43 o 
  -3   4  20       40.61       29.17      6.50 o 
  -2   4  20      334.11      320.36     11.60 o 
  -1   4  20      218.59      263.34     10.64 o 
   0   4  20        1.63        0.59      2.65 o 
   1   4  20       46.69       55.01      6.50 o 
 -13   5  20       31.65       42.15      5.45 o 
 -12   5  20        8.79        3.87      2.60 o 
 -11   5  20        0.09        7.21      2.75 o 
 -10   5  20        2.90        6.75      2.81 o 
  -9   5  20        3.92        3.74      2.77 o 
  -8   5  20       13.61       13.08      3.32 o 
  -7   5  20        0.23        4.30      3.53 o 
  -6   5  20      218.07      195.82     10.12 o 
  -5   5  20        8.57        5.56      7.15 o 
  -4   5  20       48.60       54.03      7.47 o 
  -3   5  20       31.16       28.35      5.85 o 
  -2   5  20       11.05       15.00      4.06 o 
  -1   5  20      262.81      307.32     30.11 o 
  -9   6  20       46.36       52.92      5.50 o 
  -8   6  20       41.78       42.77      4.94 o 
  -7   6  20      332.23      393.13     16.79 o 
  -6   6  20        3.87        3.03      4.26 o 
  -5   6  20      412.60      446.69     38.28 o 
 -17   1  21       48.85       52.17     10.91 o 
 -16   1  21       61.37       78.21      9.32 o 
 -15   1  21      140.97      189.91     14.22 o 
 -14   1  21        6.20       12.93      4.29 o 
 -13   1  21       38.60       34.49      6.07 o 
 -12   1  21      102.22       94.85      9.51 o 
 -11   1  21        2.94        5.08      3.65 o 
 -10   1  21      194.30      182.41     18.32 o 
  -9   1  21        0.97        0.39      2.85 o 
  -8   1  21      413.84      399.72     16.20 o 
  -7   1  21      254.27      243.97     12.41 o 
  -6   1  21        4.33        6.77      3.72 o 
  -5   1  21      245.74      248.93     12.51 o 
  -4   1  21        2.32        1.52      7.37 o 
  -3   1  21       24.43       34.95     12.21 o 
  -2   1  21       25.97       34.77      9.11 o 
  -1   1  21       51.08       48.29      6.78 o 
   0   1  21        7.41        8.30      6.17 o 
   1   1  21       17.21       12.38      4.74 o 
   2   1  21        0.63        6.26      6.52 o 
 -16   2  21        0.33        4.61      5.74 o 
 -15   2  21      169.76      176.46     13.34 o 
 -14   2  21       40.60       48.09      8.52 o 
 -13   2  21        1.27        3.49      3.35 o 
 -12   2  21      114.35      118.43     10.60 o 
 -11   2  21      116.55      134.74     20.65 o 
 -10   2  21      348.84      347.85     15.59 o 
  -9   2  21        2.52        0.64      3.09 o 
  -8   2  21       19.11       17.34      4.63 o 
  -7   2  21       34.92       35.16      6.04 o 
  -6   2  21       18.86       17.15      9.01 o 
  -5   2  21       16.54       19.24      9.71 o 
  -4   2  21       80.44       93.88      9.39 o 
  -3   2  21       92.98      102.77      9.34 o 
  -2   2  21       14.76       17.32      5.06 o 
  -1   2  21        8.13        4.28      3.86 o 
   0   2  21        5.76        3.77      4.02 o 
   1   2  21       83.36       91.91      9.52 o 
   2   2  21      244.81      253.50     18.42 o 
 -15   3  21       25.84       46.00      9.71 o 
 -14   3  21       24.29       44.45      6.95 o 
 -13   3  21       11.17       21.73      5.26 o 
 -12   3  21      241.69      225.57     12.95 o 
 -11   3  21       19.38       25.01      7.13 o 
 -10   3  21       84.24       81.84      9.17 o 
  -9   3  21       35.35       36.33      6.87 o 
  -8   3  21        0.16        6.96      6.26 o 
  -7   3  21       37.73       42.45      6.57 o 
  -6   3  21        3.83        6.18      5.90 o 
  -5   3  21        5.16        4.57      3.67 o 
  -4   3  21      187.02      187.94      9.88 o 
  -3   3  21      612.07      673.77     21.81 o 
  -2   3  21       67.48       70.42      8.54 o 
  -1   3  21       30.71       21.09      6.77 o 
   0   3  21        0.00       -0.06      3.76 o 
   1   3  21        8.62        9.73      7.12 o 
 -14   4  21       69.58       91.81     13.17 o 
 -13   4  21      182.85      174.46     13.36 o 
 -12   4  21      124.97      134.10     11.82 o 
 -11   4  21       28.39       34.21      6.64 o 
 -10   4  21       47.99       49.96      7.45 o 
  -9   4  21      273.52      281.11     29.02 o 
  -8   4  21        5.24       12.79      5.46 o 
  -7   4  21        0.02        5.44      3.73 o 
  -6   4  21       78.50       86.49      9.07 o 
  -5   4  21        1.84        1.22      5.77 o 
  -4   4  21      188.26      186.88     12.93 o 
  -3   4  21      155.70      163.88      9.79 o 
  -2   4  21        2.57        2.40      3.09 o 
  -1   4  21      221.21      228.89     13.11 o 
 -11   5  21        4.13        7.88      4.26 o 
 -10   5  21      228.47      231.09      9.39 o 
  -9   5  21       14.90       19.43      3.81 o 
  -8   5  21       25.86       32.79      4.42 o 
  -7   5  21        6.71        7.93      3.07 o 
  -6   5  21       29.83       36.30      6.63 o 
  -5   5  21       53.03       66.60     11.19 o 
  -4   5  21       44.62       51.45     10.41 o 
 -15   0  22      110.38      137.21     17.07 o 
 -14   0  22      294.91      326.12     22.66 o 
 -13   0  22        2.55        1.62      4.48 o 
 -12   0  22       53.57       78.80     12.25 o 
 -11   0  22      389.51      405.64     24.18 o 
 -10   0  22        0.80        9.38      5.27 o 
  -9   0  22      289.85      317.54     21.15 o 
  -8   0  22      151.30      144.92     16.34 o 
  -7   0  22      706.97      737.76     32.70 o 
  -6   0  22      152.19      164.62     17.05 o 
  -5   0  22       62.56      104.50     13.75 o 
  -4   0  22       93.00       86.61     12.65 o 
  -3   0  22        1.53        9.26      5.91 o 
  -2   0  22       35.95       36.47      8.88 o 
  -1   0  22       77.67       86.86     12.83 o 
   0   0  22        3.35        5.43      5.33 o 
 -15   1  22        1.76       10.00      4.29 o 
 -14   1  22       35.06       40.76      6.82 o 
 -13   1  22        0.33        4.83      3.61 o 
 -12   1  22       82.36       86.79      9.44 o 
 -11   1  22        7.15        3.57      3.45 o 
 -10   1  22       21.12       24.25      6.59 o 
  -9   1  22      316.99      322.19     14.91 o 
  -8   1  22      100.98      111.33     10.24 o 
  -7   1  22       20.88       23.98      5.25 o 
  -6   1  22      274.55      296.84     26.97 o 
  -5   1  22      185.68      208.92     12.84 o 
  -4   1  22       82.95      107.07     15.07 o 
  -3   1  22       12.45       11.96      4.73 o 
  -2   1  22       42.37       61.71      7.70 o 
  -1   1  22       93.35       98.43     13.72 o 
   0   1  22       28.86       41.34      9.51 o 
 -15   2  22        2.19        1.33      4.37 o 
 -14   2  22        2.22        5.88      3.80 o 
 -13   2  22       72.66       73.60      8.99 o 
 -12   2  22      154.82      152.45     12.17 o 
 -11   2  22      190.93      219.26     13.53 o 
 -10   2  22      281.55      303.99     14.85 o 
  -9   2  22       71.36       80.98      8.94 o 
  -8   2  22        0.42        1.91      3.31 o 
  -7   2  22      147.92      167.69     12.45 o 
  -6   2  22       13.83       22.36      5.23 o 
  -5   2  22       62.48       77.13      8.46 o 
  -4   2  22       29.77       39.97      6.44 o 
  -3   2  22        0.03        0.75      9.70 o 
  -2   2  22       11.30       19.52      7.62 o 
  -1   2  22        0.42       -0.45      3.89 o 
   0   2  22       63.16       46.93     10.46 o 
 -14   3  22        2.04       15.58      6.49 o 
 -13   3  22      178.21      211.67     13.73 o 
 -12   3  22        1.74        7.46      3.90 o 
 -11   3  22       22.51       11.59      5.60 o 
 -10   3  22        0.11        2.28      5.05 o 
  -9   3  22       50.74       41.91      6.78 o 
  -8   3  22       31.27       46.18      7.01 o 
  -7   3  22        3.72        7.55      4.04 o 
  -6   3  22       25.60       28.80      5.85 o 
  -5   3  22       17.88       33.15      6.25 o 
  -4   3  22      144.63      174.95     18.33 o 
  -3   3  22      339.38      419.03     51.89 o 
  -2   3  22        5.31        6.76      4.16 o 
  -1   3  22        5.46        4.15      6.00 o 
 -11   4  22      104.04      103.42     10.52 o 
 -10   4  22      110.13      108.65     10.79 o 
  -9   4  22       43.45       42.64      6.95 o 
  -8   4  22        7.83        7.07      7.60 o 
  -7   4  22      199.89      216.04     13.36 o 
  -6   4  22       74.78       79.83     13.82 o 
  -3   4  22        7.77       12.75      6.82 o 
 -13   1  23       99.07      116.96     11.20 o 
 -12   1  23       13.29       14.18      4.53 o 
 -11   1  23       11.18       16.20      5.02 o 
 -10   1  23      170.77      214.17     14.54 o 
  -9   1  23       73.93       68.28      8.26 o 
  -8   1  23        6.60        9.40      4.14 o 
  -7   1  23      292.04      296.89     20.78 o 
  -6   1  23       37.73       64.71      8.01 o 
  -5   1  23       31.40       35.87      6.34 o 
  -4   1  23       76.82       93.30     10.81 o 
  -3   1  23       17.80       17.89      4.88 o 
  -2   1  23        3.40       13.19      4.31 o 
 -13   2  23       90.93      110.75     14.98 o 
 -12   2  23        1.07        5.97      3.74 o 
 -11   2  23        0.58        1.65      5.11 o 
 -10   2  23       18.80       35.41      6.69 o 
  -9   2  23        1.09        3.45      3.67 o 
  -8   2  23      149.98      166.39     17.75 o 
  -7   2  23      120.72      151.87     13.46 o 
  -6   2  23       22.65       32.33      6.27 o 
  -5   2  23      105.74      124.68     10.81 o 
  -4   2  23       16.80       26.55      5.58 o 
  -3   2  23      140.05      147.07     17.35 o 
  -2   2  23       24.46       20.07      7.98 o 
 -11   3  23      211.62      208.96     21.35 o 
 -10   3  23       44.48       50.23      7.71 o 
  -9   3  23        4.61        9.50      4.47 o 
  -8   3  23      126.62      144.31     21.85 o 
  -7   3  23       30.95       36.79      6.58 o 
  -6   3  23       59.34       72.99      8.85 o 
  -5   3  23        6.90       14.93      6.45 o 
 -10   0  24      805.42      837.69     37.93 o 
  -9   0  24       19.12       29.14      8.11 o 
  -8   0  24      140.70      168.35     18.78 o 
  -7   0  24        0.61        2.78      4.61 o 
  -6   0  24       20.22       39.32      9.07 o 
  -5   0  24      132.14      192.11     19.52 o 
  -4   0  24       67.65       66.03     11.72 o 
 -10   1  24       36.58       35.68      9.01 o 
  -9   1  24      262.85      270.39     14.33 o 
  -8   1  24       66.39       69.14     11.10 o 
  -7   1  24        1.42        7.30      3.96 o 
  -6   1  24       71.82       79.77     16.34 o 
  -5   1  24       31.50       50.40      7.33 o 
  -9   2  24       23.33       29.39      8.81 o 
  -8   2  24      227.04      245.81     19.66 o 
  -7   2  24      154.28      184.56     19.39 o 
  -6   2  24       79.10      111.10     14.94 o 
                                                 
